# Supplementary material for: Calcineurin regulates aldosterone production via dephosphorylation of NFATC4
Source: JCI Insight. 2023 Jul 24;8(14):e157027. doi: 10.1172/jci.insight.157027 (PMC10443813; doi:10.1172/jci.insight.157027)
Supplement: Supplemental data 1 [file jciinsight-8-157027-s139.xlsx]

## Sheet: KvsVehicle
	ProteinName	NaCl+DMSO	KCl+DMSO	log2FC	P.Value	q Value	K	K	K	K	Vehicle	Vehicle	Vehicle	Vehicle
1	sp|A6NKT7|RGPD3_HUMAN;sp|Q7Z3J3|RGPD4_HUMAN;sp|Q99666|RGPD5_HUMAN;sp|O14715|RGPD8_HUMAN;sp|P0DJD0|RGPD1_HUMAN;sp|P0DJD1|RGPD2_HUMAN	NA	-2.80046269926381	NA	NA	NA	-3.1477229080165801	-3.4876728329961502	-2.6845191917279001	-1.88193586431461	NA	NA	NA	NA
2	sp|Q13325|IFIT5_HUMAN	NA	-2.4077132608260601	NA	NA	NA	-1.866191704577	-2.0655768902527099	-2.4346792212325199	-3.2644052272419999	NA	NA	NA	NA
3	sp|Q92581|SL9A6_HUMAN	NA	-3.6360780026755499	NA	NA	NA	-3.9762681029223099	-2.40364096674922	-4.2146437306264897	-3.9497592104041699	NA	NA	NA	NA
4	sp|Q99519|NEUR1_HUMAN	-3.5963171949325501	NA	NA	NA	NA	NA	NA	NA	NA	-3.8669842763361899	-3.6499754699826101	-4.1205800282806004	-2.7477290051308101
5	sp|Q9Y5B8|NDK7_HUMAN	-4.2824713342916496	NA	NA	NA	NA	NA	NA	NA	NA	-3.58910583891761	-4.4778732870235096	-3.9789502495280602	-5.0839559616974004

## Sheet: KvsKtac
None

## Sheet: VehiclevsTac
	ProteinName	Vehicle	Tac	log2FC	P.Value	q Value	Vehicle	Vehicle	Vehicle	Vehicle	Tac	Tac	Tac	Tac
1	sp|O94887|FARP2_HUMAN	-2.8556079756089598	NA	NA	NA	NA	-2.7321262406648001	-3.1983173509410801	-3.3326161063389099	-2.1593722044910502	NA	NA	NA	NA
2	sp|O95807|TM50A_HUMAN	NA	-3.94294232028453	NA	NA	NA	NA	NA	NA	NA	-3.9609191122476402	-3.87690699603391	-3.9994137102373202	-3.93452946261923
3	sp|Q0VF96|CGNL1_HUMAN	-2.8784310883297	NA	NA	NA	NA	-0.98180762810037903	-4.3851049337389103	-3.41868098186045	-2.7281308096190702	NA	NA	NA	NA
4	sp|Q16644|MAPK3_HUMAN	-3.7924899153301501	NA	NA	NA	NA	-3.7004619760686301	-4.8563841594793198	-3.7153418442259101	-2.8977716815467298	NA	NA	NA	NA
5	sp|Q6P1X6|CH082_HUMAN	-3.0929215711325	NA	NA	NA	NA	-3.2620718409467599	-3.1479578887274799	-2.8933889002274098	-3.0682676546283401	NA	NA	NA	NA
6	sp|Q8NB49|AT11C_HUMAN	NA	-3.8407927446404502	NA	NA	NA	NA	NA	NA	NA	-2.92855004802774	-3.8583980606041202	-5.0138457995620902	-3.5623770703678601
7	sp|Q9BVK2|ALG8_HUMAN	-3.3715494966485799	NA	NA	NA	NA	-3.50496398158415	-3.12386027168967	-4.5559219260175698	-2.30145180730293	NA	NA	NA	NA
8	sp|Q9Y2I8|WDR37_HUMAN	-2.7687700372555102	NA	NA	NA	NA	-2.4251293731991801	-4.7496511195917899	-2.26868283603504	-1.6316168201960399	NA	NA	NA	NA
