# Supplementary material for: Calcineurin regulates aldosterone production via dephosphorylation of NFATC4
Source: JCI Insight. 2023 Jul 24;8(14):e157027. doi: 10.1172/jci.insight.157027 (PMC10443813; doi:10.1172/jci.insight.157027)
Supplement: Supplemental data 2 [file jciinsight-8-157027-s140.xlsx]

## Sheet: K&Vehicle
	LeadingProteins	PositionsINproteins	modAA	K+	Vehicle	log2FC	P value	q value	K+	K+	K+	K+	Vehicle	Vehicle	Vehicle	Vehicle
1	sp|A1L170|CA226_HUMAN	223	S	-0.49590476503872899	0.80090823321452997	1.2968129982532599	6.0619323059235E-4	3.3561841319613303E-2	-0.778971716111025	-0.55836419733331299	-2.7963958624449399E-2	-0.61831918808612896	0.88611326047646399	0.29886278558968199	0.71475110092882499	1.30390578586315
2	sp|A1L170|CA226_HUMAN	222	S	0.87600270733543295	NA	NA	NA	NA	1.7471532003177299	1.5385087091293199	0.28431212280110402	-6.5963202906429194E-2	NA	NA	NA	NA
3	sp|A3KN83|SBNO1_HUMAN	794	S	-0.96895329500667204	NA	NA	NA	NA	0.16576014097898201	-0.85160781099195204	-1.36775626011555	-1.8222092498981699	NA	NA	NA	NA
4	sp|O00512|BCL9_HUMAN	104	S	-0.38020703097798603	-2.2505419860417799	-1.87033495506379	3.8192769128853299E-4	2.5002514502011301E-2	-0.39840504507623598	-7.8581002030493799E-2	-0.66581357363992499	-0.37802850316529002	-2.67847858296216	NA	NA	-1.8226053891214
5	sp|O00567|NOP56_HUMAN	563	S	5.8743983211430296E-4	-2.2300920673005802	-2.2306795071327001	7.5464858315206897E-4	3.7613157070782603E-2	0.28667557405612598	-0.25475476960785598	0.27351356308089703	-0.30308460820070998	NA	NA	-2.2300920673005802	NA
6	sp|O14639|ABLM1_HUMAN	367	S	NA	-2.0563341386460801	NA	NA	NA	NA	NA	NA	NA	-2.0273848470726001	-1.9268311002402601	-2.1900339337348198	-2.08108667353665
7	sp|O15014|ZN609_HUMAN	413	S	3.1953356714886598	0.71797159598961502	-2.47736407549904	2.5901708192505903E-4	2.00894541903428E-2	2.8548880238461001	3.1983393872427399	3.5327796033771302	NA	NA	NA	1.1351835799388199	0.30075961204041002
8	sp|O15021|MAST4_HUMAN	1370	S	NA	-1.9105871274492801	NA	NA	NA	NA	NA	NA	NA	-1.6478029290053799	-2.1368576553909202	-1.98464511977569	-1.8730428056251101
9	sp|O15021|MAST4_HUMAN	257	S	-0.648511378586209	NA	NA	NA	NA	-0.288571334536873	-1.3179194367809	-0.37990390127662399	-0.60765084175044004	NA	NA	NA	NA
10	sp|O15021|MAST4_HUMAN	1377	S	NA	-1.9105871274492801	NA	NA	NA	NA	NA	NA	NA	-1.6478029290053799	-2.1368576553909202	-1.98464511977569	-1.8730428056251101
11	sp|O15021|MAST4_HUMAN	1391	S	NA	-0.31340066223207402	NA	NA	NA	NA	NA	NA	NA	1.3649752998290901E-2	-0.48651989249009697	-0.10298220333305701	-0.67775030610343301
12	sp|O15061|SYNEM_HUMAN	1049	S	0.53041235988754898	2.5146948379283698	1.9842824780408199	2.72803281378215E-5	4.8953489606749102E-3	0.69476816904418603	NA	0.41378344998560002	0.48268546063286	2.83405233975102	2.7820249443570799	2.0476678831330202	2.39503418447234
13	sp|O15061|SYNEM_HUMAN	1049	S	1.9546217145492999	0.91654001229598903	-1.03808170225331	5.6782979575715402E-4	3.1929779202669498E-2	2.1419101163582401	1.8122711877357101	2.1958216439572702	1.6684839101459501	1.1342888176055199	1.0067397931895701	0.86089801768248198	0.66423342070638502
14	sp|O15061|SYNEM_HUMAN	1044	S	0.53041235988754898	2.5146948379283698	1.9842824780408199	2.72803281378215E-5	4.8953489606749102E-3	0.69476816904418603	NA	0.41378344998560002	0.48268546063286	2.83405233975102	2.7820249443570799	2.0476678831330202	2.39503418447234
15	sp|O15061|SYNEM_HUMAN	1044	S	NA	1.7418018955364101	NA	NA	NA	NA	NA	NA	NA	1.3633804293466401	2.2446829060071001	1.86720970083183	1.4919345459600499
16	sp|O15075|DCLK1_HUMAN	337	S	-0.96400209207679399	1.0810658705257301	2.0450679626025301	1.0538771743013201E-3	4.51511092247096E-2	-0.96400209207679399	NA	NA	NA	1.40758562360688	0.82318462436359796	1.25566459729584	0.83782863683661901
17	sp|O15075|DCLK1_HUMAN	330	S	-0.135699306163344	1.3516871285918799	1.4873864347552299	2.1411659148262699E-4	1.8003803491300902E-2	0.11388980423401	-0.27166289817195999	0.29629432863630301	-0.68131845935172797	1.7487449889872899	1.23876728440385	1.0344014790121701	1.3848347619642201
18	sp|O15075|DCLK1_HUMAN	332	S	NA	1.0810658705257301	NA	NA	NA	NA	NA	NA	NA	1.40758562360688	0.82318462436359796	1.25566459729584	0.83782863683661901
19	sp|O15550|KDM6A_HUMAN	769	S	NA	-7.8419687055358997E-2	NA	NA	NA	NA	NA	NA	NA	0.43150347587992199	-0.52107639014145901	-0.29802036858634301	7.3914534626443595E-2
20	sp|O43290|SNUT1_HUMAN	448	S	0.82178761132965905	-0.63484716322355905	-1.45663477455322	1.9150873082082601E-5	4.4179591056281399E-3	0.74501296039915799	1.0410779050733701	0.836404089231503	0.66465549061460705	-0.84104831791393098	-0.38572907027569697	-0.67020760499161902	-0.64240365971299096
21	sp|O43294|TGFI1_HUMAN	403	S	-1.2767172200355601	NA	NA	NA	NA	-1.64970305974892	-0.50904892706742599	-0.82873977042102398	-2.1193771229048601	NA	NA	NA	NA
22	sp|O43294|TGFI1_HUMAN	68	S	NA	9.0359163316716104E-2	NA	NA	NA	NA	NA	NA	NA	-6.5016692605203694E-2	4.0593698722413298E-4	0.36151561506584701	6.4531793818997499E-2
23	sp|O43432|IF4G3_HUMAN	495	S	-2.6892838795078702	-0.376017150516198	2.31326672899168	1.3762426598286799E-5	3.3465014082374798E-3	-2.6654787694480602	NA	-2.7130889895676802	NA	-0.430195089695938	-0.13056468351738901	-0.38890929557926401	-0.55439953327220004
24	sp|O60333|KIF1B_HUMAN	1659	S	0.50986249286538998	2.15950204860787	1.6496395557424799	1.05019888914518E-3	4.51511092247096E-2	0.236265179218765	NA	NA	0.78345980651201597	2.3188181334415501	NA	1.91532497069742	2.2443630416846498
25	sp|O60333|KIF1B_HUMAN	1452	T	NA	1.15996627731383	NA	NA	NA	NA	NA	NA	NA	1.2067143360266701	1.0371845336313801	1.0659721796955199	1.3299940599017399
26	sp|O60343|TBCD4_HUMAN	591	S	1.59752179252341	1.0030561783509201E-2	-1.5874912307399001	3.8906607517246502E-4	2.5003053416619E-2	2.2705081804248999	0.82091353458924898	1.79657878826327	1.5020866668162201	-0.33693730999692201	-2.5115494305302102E-2	0.229873411484559	0.172301639951701
27	sp|O60343|TBCD4_HUMAN	588	S	1.59752179252341	1.0030561783509201E-2	-1.5874912307399001	3.8906607517246502E-4	2.5003053416619E-2	2.2705081804248999	0.82091353458924898	1.79657878826327	1.5020866668162201	-0.33693730999692201	-2.5115494305302102E-2	0.229873411484559	0.172301639951701
28	sp|O60343|TBCD4_HUMAN	568	T	NA	-0.186241356538175	NA	NA	NA	NA	NA	NA	NA	0.30513319997106497	-0.82990553456098803	-0.45143730128933901	0.23124420972656201
29	sp|O60503|ADCY9_HUMAN	688	S	NA	-0.85154645594431799	NA	NA	NA	NA	NA	NA	NA	-0.81253256814769503	-1.1893259755341901	-0.24586613486442499	-1.1584611452309701
30	sp|O60504|VINEX_HUMAN	563	S	-1.1377818866107801	0.50058665336449504	1.6383685399752701	9.7519975704705398E-5	1.1106167359686499E-2	-1.31374924840943	-1.1447086582133199	-0.95488775320957997	NA	0.87078623223358098	0.645738143580597	0.1062232385199	0.37959899912390099
31	sp|O60504|VINEX_HUMAN	544	S	NA	0.18742978668743901	NA	NA	NA	NA	NA	NA	NA	0.88457903217966005	5.8207888588718497E-2	-8.2911668292909899E-2	-0.11015610572571299
32	sp|A0A1B0GTU1|ZC11B_HUMAN;sp|O75152|ZC11A_HUMAN	759;758	S	0.89048541237535905	-1.1847563826991201	-2.0752417950744801	1.0431867529977399E-5	2.8441064293092998E-3	NA	1.0569664246542201	0.68912107630381103	0.92536873616804904	-1.5602183581197899	-1.2402532532423001	-1.0049444187086001	-0.93360950072580895
33	sp|A0A1B0GTU1|ZC11B_HUMAN;sp|O75152|ZC11A_HUMAN	759;758	S	0.91669278719331504	-0.75685426144863399	-1.6735470486419499	7.8683213042986602E-4	3.86837632649044E-2	0.78759056937804595	1.1343085910889601	0.82817920111294396	NA	-0.51651528488301302	NA	NA	-0.99719323801425497
34	sp|O75179|ANR17_HUMAN	2401	S	-1.0891648639898299	0.452839115468256	1.54200397945809	6.7400770667462706E-5	8.9322239966282899E-3	-1.61799549338721	-0.83161271319327601	-1.22897109020998	-0.678080159168856	0.54456032224245898	0.49961101503630301	0.30828897989648302	0.45889614469778001
35	sp|O75290|Z780A_HUMAN	156	S	NA	-0.50748551899747596	NA	NA	NA	NA	NA	NA	NA	-0.293311536370992	-3.6728789817527502E-2	-0.76433053781462401	-0.93557121198675997
36	sp|O75396|SC22B_HUMAN	137	S	4.0966047115172604	2.3301972230672301	-1.76640748845002	2.0262162123633E-5	4.5057137285974703E-3	4.0230227567939201	3.9366344481117901	4.3062850162359601	4.1204766249273703	2.7280850927026101	1.79827873902121	2.2818201976315202	2.5126048629136002
37	sp|O75533|SF3B1_HUMAN	326	T	1.5894634685082101	-1.5445981169757399	-3.13406158548394	9.5756630183428806E-6	2.7553645883785301E-3	1.5407688662718	1.28450244684576	1.9474746264737699	1.58510793444151	NA	NA	-1.14879008226547	-1.9404061516860001
38	sp|O75533|SF3B1_HUMAN	267	T	NA	0.931975172254072	NA	NA	NA	NA	NA	NA	NA	0.960167428960224	0.76952807105918197	1.0392781100388999	0.95892707895798202
39	sp|O75569|PRKRA_HUMAN	18	S	2.9314853280140301	1.08815222450408	-1.8433331035099501	1.2683785866387101E-6	1.06933852787447E-3	2.9814323154331501	2.9042419749316402	2.92638860080746	2.9138784208838899	1.2947668173215701	0.93906477191965898	0.95828449614372602	1.1604928126313601
40	sp|O75674|TM1L1_HUMAN	323	S	-8.8399491273078903E-2	1.5771420895295101	1.66554158080259	1.11806408890502E-4	1.23269959696707E-2	-0.48661363280069397	0.366962981197616	-0.57299529734999499	0.33904798386075702	1.8443575258435101	1.36940008974841	1.4275897109153399	1.66722103161079
41	sp|O94763|RMP_HUMAN	442	S	-0.34508518383953901	-1.7091928217212	-1.3641076378816701	3.1855471376454299E-4	2.2567218580626699E-2	-0.33809430490895498	-0.206256515227173	NA	-0.49090473138249002	-1.67020485106141	NA	-1.82268905580962	-1.63468455829258
42	sp|O94876|TMCC1_HUMAN	414	S	-1.13051701718757	-0.114726494461656	1.0157905227259101	7.5008811043250298E-4	3.7613157070782603E-2	-1.11243559297142	-1.33848299230155	-1.11650838773213	-0.95464109574516498	0.29393917637315597	-0.39784787282013501	-0.271251802330922	-8.3745479068721901E-2
43	sp|O94880|PHF14_HUMAN	835	S	0.63058513722081799	-2.1252751738571498	-2.7558603110779698	7.0091481564755498E-7	1.06933852787447E-3	0.37584148585309601	0.75629180279143704	0.57541575509916498	0.81479150513957499	-1.9371123033033399	-2.31098725743822	-1.60797015313325	-2.64503098155379
44	sp|O95071|UBR5_HUMAN	1549	S	2.25904904387997	0.95489081698644696	-1.3041582268935199	6.8648259124225197E-4	3.57010628520609E-2	2.01919979386208	2.4797901381035898	2.64933446581778	1.88787177773643	0.79886802940860902	1.1227264250801201	1.4254208404649999	0.47254797299205697
45	sp|O95149|SPN1_HUMAN	350	S	NA	-1.34424684033117	NA	NA	NA	NA	NA	NA	NA	-1.1630376216948699	-1.0202285864641101	-1.2932809333570301	-1.9004402198086801
46	sp|O95210|STBD1_HUMAN	211	S	-0.40035856498044398	NA	NA	NA	NA	-0.33319467690514698	-0.394888029435226	-0.34587333244305102	-0.52747822113835297	NA	NA	NA	NA
47	sp|O95613|PCNT_HUMAN	44	S	-0.80649717340227001	NA	NA	NA	NA	-0.29318863711520299	-0.62376096531952896	-0.83429910300977295	-1.47473998816458	NA	NA	NA	NA
48	sp|O95628|CNOT4_HUMAN	324	S	-0.65489985634263503	1.4050447680409801	2.0599446243836099	7.1164177116853002E-5	9.0178042467651594E-3	NA	NA	-0.82978242961941795	-0.48001728306585101	1.5088795307912199	1.6376076555122701	1.0424863961752	1.43120548968522
49	sp|O95785|WIZ_HUMAN	996	S	NA	-1.27823627478858	NA	NA	NA	NA	NA	NA	NA	-0.80468170876738199	-1.5109729542816599	-1.4017775722050301	-1.3955128639002501
50	sp|O95817|BAG3_HUMAN	285	T	-1.01758222469321	1.4983487768444199	2.5159310015376302	2.77495606307014E-5	4.8953489606749102E-3	-0.89541245191981	-0.77621406270678195	-0.63501756586025104	-1.7636848182860001	1.5379461859661601	1.8617480155206001	1.09535212904649	NA
51	sp|P04792|HSPB1_HUMAN	82	S	5.5059497504680497	3.6107427083189001	-1.89520704214915	1.66897222088532E-4	1.60527900066053E-2	5.4846593612475898	6.0248783971029498	5.6384881366415396	4.8757731068801302	4.4171508579146499	3.3193571643386202	3.2525714680285098	3.4538913429938098
52	sp|P04792|HSPB1_HUMAN	15	S	0.48334431551406498	-1.18562389362898	-1.66896820914304	6.7510418113896095E-5	8.9322239966282899E-3	0.71449466184451105	0.47770333226363298	0.70559220588809701	3.55870620600214E-2	-1.20054851613805	NA	-1.3093311999342301	-1.04699196481465
53	sp|P07814|SYEP_HUMAN	747	S	-0.48379932123538999	NA	NA	NA	NA	-0.456931181682392	-0.85961127432974704	-0.31303531976269999	-0.30561950916671998	NA	NA	NA	NA
54	sp|P08651|NFIC_HUMAN	333	S	-1.0949574692048101	0.80214080467743898	1.8970982738822499	8.6138961981298203E-6	2.70046828934326E-3	-0.85351306537487803	-1.48936856385092	-1.1068454382206301	-0.93010280937280099	1.0635123900080601	0.88678997554338901	0.87270683368286595	0.38555401947543899
55	sp|P08651|NFIC_HUMAN	339	S	-1.0949574692048101	0.80214080467743898	1.8970982738822499	8.6138961981298203E-6	2.70046828934326E-3	-0.85351306537487803	-1.48936856385092	-1.1068454382206301	-0.93010280937280099	1.0635123900080601	0.88678997554338901	0.87270683368286595	0.38555401947543899
56	sp|P08651|NFIC_HUMAN	333	S	-0.78358644617533402	0.77872981502749505	1.5623162612028301	8.7044104024624396E-6	2.70046828934326E-3	-0.65296301627190301	-0.85237186446081403	-0.61553391071072106	-1.0134769932579	0.97236438801658398	0.70553121176593003	0.75376016277394697	0.68326349755352001
57	sp|P11171|41_HUMAN	710	T	-1.86813278279921	0.56905540637055096	2.4371881891697602	7.7508952672995102E-5	9.42362225944509E-3	-2.5783539640365101	-1.4873328318836401	-1.5387115524774899	NA	0.55987369414135901	NA	0.52278855236589505	0.62450397260440005
58	sp|P11171|41_HUMAN	709	S	-1.86813278279921	0.56905540637055096	2.4371881891697602	7.7508952672995102E-5	9.42362225944509E-3	-2.5783539640365101	-1.4873328318836401	-1.5387115524774899	NA	0.55987369414135901	NA	0.52278855236589505	0.62450397260440005
59	sp|P11171|41_HUMAN	551	S	0.51569131836771198	2.3888476863885999	1.87315636802089	2.6790192154902797E-4	2.0161320908970701E-2	-7.6291771931529098E-2	0.71899653538586294	NA	0.90436919164880303	NA	2.4689357087351098	2.39129267489897	2.3063146755317301
60	sp|P13807|GYS1_HUMAN	710	S	2.97949785547533	1.1105566451311299	-1.86894121034419	1.1766975399797401E-5	3.1137493432934499E-3	2.7038681962295499	3.0973518512995502	NA	3.1372735188968801	1.0786561830518999	1.29367496306101	0.98926131534042205	1.0806341190712001
61	sp|P13861|KAP2_HUMAN	54	T	-2.4592017610164798	-1.3063881592420401	1.1528136017744399	9.0883070699237297E-4	4.1932050619540397E-2	-2.85628543777218	-2.2738825281174	NA	-2.2474373171598501	-1.37934261764959	-1.2914552806653199	-1.4663051365702899	-1.0884496020829399
62	sp|P17026|ZNF22_HUMAN	49	S	1.3680735778489199	-1.23253502402347	-2.6006086018723802	1.1683760371397101E-4	1.2586356963837499E-2	1.42741519079459	1.3717357581609999	1.5379782669616699	1.1351650954784001	NA	NA	NA	-1.23253502402347
63	sp|P18206|VINC_HUMAN	345	S	-3.3239419467745601	1.76632103893127	5.0902629857058299	9.0612281573855498E-7	1.06933852787447E-3	-3.3239419467745601	NA	NA	NA	1.8478247075935199	1.7723613520600801	1.6623845610332499	1.7827135350382399
64	sp|P19532|TFE3_HUMAN	560	S	NA	-1.7808848174509899	NA	NA	NA	NA	NA	NA	NA	-2.1037392396479402	-1.6006755255949701	-2.1262173843566501	-1.29290712020438
65	sp|P20020|AT2B1_HUMAN	1165	T	-1.50875345156622	4.8185394514472998E-3	1.5135719910176599	1.71291387990714E-4	1.60527900066053E-2	-1.53704060473478	NA	-1.5899979476183399	-1.3992218023455301	NA	-0.106758541013366	0.20001620267843301	-7.8802043310726003E-2
66	sp|P20020|AT2B1_HUMAN	1140	S	0.79778106924541703	-2.0872013675021899	-2.88498243674761	9.5501830236488196E-7	1.06933852787447E-3	0.34791125112073001	0.99114338721296702	0.91058932861200903	0.941480310035962	-1.4299757527233099	-2.0518023168817199	-2.4241582134797399	-2.4428691869239998
67	sp|P20020|AT2B1_HUMAN	1155	S	-1.50875345156622	4.8185394514472998E-3	1.5135719910176599	1.71291387990714E-4	1.60527900066053E-2	-1.53704060473478	NA	-1.5899979476183399	-1.3992218023455301	NA	-0.106758541013366	0.20001620267843301	-7.8802043310726003E-2
68	sp|P20020|AT2B1_HUMAN	1165	T	1.6636648863515699	-3.35608417246427	-5.0197490588158402	1.36991475255236E-5	3.3465014082374798E-3	0.96772078212739299	1.8145700365100701	1.79310659305487	2.0792621337139301	NA	-3.35608417246427	NA	NA
69	sp|P20020|AT2B1_HUMAN	1155	S	NA	1.6288596527180099	NA	NA	NA	NA	NA	NA	NA	1.02726277246205	1.7882486909716899	1.60033792829875	2.0995892191395602
70	sp|P20020|AT2B1_HUMAN	1137;1160	S	-1.03630952039211	NA	NA	NA	NA	-1.31090422547318	-0.94921571633544	-0.81367507732378896	-1.0714430624360101	NA	NA	NA	NA
71	sp|P21359|NF1_HUMAN	876	S	-1.8009706334639499	NA	NA	NA	NA	-2.59439454969251	-0.97030053506467595	-1.3381576949393199	-2.3010297541592801	NA	NA	NA	NA
72	sp|P21359|NF1_HUMAN	2523	S	1.09289206681089E-2	NA	NA	NA	NA	0.12537188896312201	-0.16857559931006999	0.65133020395932195	-0.56441081093993895	NA	NA	NA	NA
73	sp|P21796|VDAC1_HUMAN	104	S	NA	2.35441547230488	NA	NA	NA	NA	NA	NA	NA	2.7429503039272101	2.08403090126835	2.27476293207453	2.3159177519494398
74	sp|P22087|FBRL_HUMAN	124	S	-0.98560607276551504	NA	NA	NA	NA	-1.00725539382383	-1.68605482876987	-4.5138340123425998E-2	-1.2039757283449299	NA	NA	NA	NA
75	sp|P22670|RFX1_HUMAN	159	S	-1.7407463289829399	0.50957676589513301	2.2503230948780701	7.0444979483740404E-5	9.0178042467651594E-3	NA	NA	-2.0579334921869101	-1.4235591657789699	0.68371833269572602	0.64961892534422405	0.59142947042244598	0.11354033511813399
76	sp|P23588|IF4B_HUMAN	445	S	2.1817128138467199	0.95342736932099004	-1.2282854445257301	4.1073861135134797E-4	2.5842064939357201E-2	1.8762606171303999	2.0871183105850002	2.5096543229021702	2.2538180047692999	0.442066640533882	1.0974678042476	1.09636427393819	1.1778107585642901
77	sp|P23588|IF4B_HUMAN	442	S	2.1817128138467199	0.95342736932099004	-1.2282854445257301	4.1073861135134797E-4	2.5842064939357201E-2	1.8762606171303999	2.0871183105850002	2.5096543229021702	2.2538180047692999	0.442066640533882	1.0974678042476	1.09636427393819	1.1778107585642901
78	sp|P25054|APC_HUMAN	1100	S	-1.97916626893229	-0.51313723454201299	1.46602903439028	2.1342343508466699E-4	1.8003803491300902E-2	-2.2762896797451102	-2.1341431048991502	-1.52706602215261	NA	-0.38773026713675102	-0.394212174597871	-0.67738129048437001	-0.59322520594905903
79	sp|P25098|ARBK1_HUMAN	670	S	NA	-1.3227811222255801	NA	NA	NA	NA	NA	NA	NA	-1.03717092725447	-1.6488449906215801	-1.1418271953569401	-1.4632813756693399
80	sp|P27708|PYR1_HUMAN	1406	S	-0.75310591125819804	-3.4324871689784899	-2.6793812577202898	3.4210642188048601E-5	5.4958230683660198E-3	-0.77724653314658099	-0.37742003527409801	-0.55468222675863998	-1.3030748498534701	-3.2224749720802	-3.6424993658767799	NA	NA
81	sp|P30622|CLIP1_HUMAN;sp|Q9UDT6|CLIP2_HUMAN	348;352	S	0.55535628704141804	-1.4517327440483401	-2.0070890310897598	7.1423449909224399E-4	3.6304902758942999E-2	0.215242394205959	NA	1.05910033828739	0.391726128630906	-1.2438832856995401	NA	NA	-1.65958220239714
82	sp|P31350|RIR2_HUMAN	20	S	1.81315162103756	4.0466216114030802	2.2334699903655202	1.08846826083713E-4	1.2241186178439599E-2	0.77571960465580503	1.71368802023606	2.4858429438136702	2.2773559154447001	4.2214621734303703	3.7067986018995298	3.8211090260838501	4.4371166441985803
83	sp|P33241|LSP1_HUMAN	189	S	3.7007057888521699	1.94845900893248	-1.7522467799196999	2.34307530332902E-4	1.9258070395815799E-2	3.65415071889826	3.7472608588060798	NA	NA	1.5156242581122199	2.1898003758440301	2.0934518805405902	1.99495952123308
84	sp|P35658|NU214_HUMAN	1081	S	NA	-0.79167889956675996	NA	NA	NA	NA	NA	NA	NA	-0.83933224094716097	-0.62655012916875696	-0.76589853930788798	-0.93493468884323605
85	sp|P38398|BRCA1_HUMAN	1187	S	NA	-1.5354988697041001	NA	NA	NA	NA	NA	NA	NA	-1.98756413521388	-1.23296224369787	-1.0873837151655801	-1.8340853847390799
86	sp|P38398|BRCA1_HUMAN	1189	S	NA	-1.5354988697041001	NA	NA	NA	NA	NA	NA	NA	-1.98756413521388	-1.23296224369787	-1.0873837151655801	-1.8340853847390799
87	sp|P38398|BRCA1_HUMAN	1191	S	NA	-1.5354988697041001	NA	NA	NA	NA	NA	NA	NA	-1.98756413521388	-1.23296224369787	-1.0873837151655801	-1.8340853847390799
88	sp|P42167|LAP2B_HUMAN	378	S	NA	-2.4947032717764901	NA	NA	NA	NA	NA	NA	NA	-2.51585411256782	-2.3090982178658499	-2.1918530679434198	-2.9620076887288702
89	sp|P43243|MATR3_HUMAN	195	S	1.88003630169821	0.13562446878147599	-1.74441183291673	6.9860389053570302E-4	3.5916224017998398E-2	2.9546199064654499	1.2524006723832899	1.8992497590758901	1.4138748688681999	0.33944975684253698	8.4219829581695604E-2	0.414674583050964	-0.29584629434929399
90	sp|P46013|KI67_HUMAN	1098	S	NA	-1.92197340637813	NA	NA	NA	NA	NA	NA	NA	-1.19144675793373	-2.3689145739556801	-2.5243784972491201	-1.6031537963739799
91	sp|P46821|MAP1B_HUMAN	1793	S	0.51999888241893399	2.1038584679666101	1.58385958554767	1.02334161945498E-3	4.4694196845807999E-2	0.39601739169011102	NA	0.702313012779611	0.46166624278707902	2.3489745638007502	1.8587423721324601	NA	NA
92	sp|P46821|MAP1B_HUMAN	1265	S	NA	-0.33904962831661301	NA	NA	NA	NA	NA	NA	NA	-0.35258559962730301	-1.3537030551501899E-3	-0.58870715510479499	-0.41355205547920398
93	sp|P46821|MAP1B_HUMAN	1258	S	NA	-0.33904962831661301	NA	NA	NA	NA	NA	NA	NA	-0.35258559962730301	-1.3537030551501899E-3	-0.58870715510479499	-0.41355205547920398
94	sp|P46821|MAP1B_HUMAN	1254	S	NA	-0.93172013379061502	NA	NA	NA	NA	NA	NA	NA	-0.22592339271996201	-1.5269678041007999	-1.28123110247508	-0.692758235866615
95	sp|P46821|MAP1B_HUMAN	2211	S	NA	0.90856450350061702	NA	NA	NA	NA	NA	NA	NA	0.40699347741375902	0.50028001710186998	1.9297373793397401	0.79724714014709497
96	sp|P46821|MAP1B_HUMAN	1256	S	NA	-0.33904962831661301	NA	NA	NA	NA	NA	NA	NA	-0.35258559962730301	-1.3537030551501899E-3	-0.58870715510479499	-0.41355205547920398
97	sp|P46821|MAP1B_HUMAN	1427	S	NA	0.16625508855531501	NA	NA	NA	NA	NA	NA	NA	7.6466821600072593E-2	0.61033154208868701	3.5728841154162701E-2	-5.75068506216634E-2
98	sp|P46821|MAP1B_HUMAN	2209	S	NA	0.90856450350061702	NA	NA	NA	NA	NA	NA	NA	0.40699347741375902	0.50028001710186998	1.9297373793397401	0.79724714014709497
99	sp|P48634|PRC2A_HUMAN	456	S	1.26239831254083	-0.48671081972642199	-1.7491091322672501	4.8046965170416199E-5	6.8615642164799101E-3	1.2597492439289	1.50884221688527	1.3067010561525101	0.97430073319663402	-0.33716766918212099	-1.16837576359175	-0.184828908957857	-0.25647093717396202
100	sp|P48634|PRC2A_HUMAN	609	T	-0.22830483763956899	NA	NA	NA	NA	-0.39979062029565199	0.676867898469379	-8.4642159242409698E-2	-1.10565446948959	NA	NA	NA	NA
101	sp|P49418|AMPH_HUMAN	262	S	0.54079189596103105	-2.7293911072519701	-3.2701830032129999	2.6920370623101101E-5	4.8953489606749102E-3	-0.144502803201046	1.2599932269902101	0.52612308170964595	0.52155407834531797	-2.59975265407533	-2.8590295604286098	NA	NA
102	sp|P49418|AMPH_HUMAN	262	S	NA	1.83307504635567E-2	NA	NA	NA	NA	NA	NA	NA	-1.09740233518237E-2	0.163053614463365	0.28154349843694998	-0.36030008769426403
103	sp|P49418|AMPH_HUMAN	260	T	NA	1.83307504635567E-2	NA	NA	NA	NA	NA	NA	NA	-1.09740233518237E-2	0.163053614463365	0.28154349843694998	-0.36030008769426403
104	sp|P49675|STAR_HUMAN	195	S	1.3840962155750101	-0.26247045852102902	-1.6465666740960401	4.28119260800871E-4	2.6382116365927698E-2	1.29335363660672	NA	1.4748387945432999	NA	-0.126620062493738	-7.4705541917478094E-2	-0.73892382958029601	-0.109632400092603
105	sp|P49792|RBP2_HUMAN	835	S	NA	1.01813688004041	NA	NA	NA	NA	NA	NA	NA	1.0923125841138801	0.613072706590851	1.0595565116544501	1.30760571780246
106	sp|P49815|TSC2_HUMAN	1371	S	1.32936232448018	-7.4250051326400904E-2	-1.4036123758065799	1.0534524420922199E-3	4.51511092247096E-2	1.1089640355335399	1.24534349437548	1.6872007230681001	1.2759410449435999	-0.29700815999540497	NA	0.148508057342603	NA
107	sp|P49815|TSC2_HUMAN	1097	S	-2.21788811394888	-0.20697424190296501	2.0109138720459101	2.2035278877213401E-5	4.5057137285974703E-3	-1.7492638214996099	-2.0170675251888701	-2.7849353117721201	-2.3202857973349	-0.53915484049879503	-0.43226841631830598	0.11266263216839	3.0863657036853301E-2
108	sp|P49815|TSC2_HUMAN	1449	S	-0.54606035663386299	0.99051788551483499	1.5365782421487	8.4329374516513701E-4	4.0143459392861E-2	NA	-0.39788509579625703	-0.694235617471469	NA	NA	1.0901325725155	0.82784173275242301	1.0535793512765801
109	sp|P51812|KS6A3_HUMAN	369	S	0.30943077889631498	-0.88469072590612396	-1.1941215048024401	9.9529210796142501E-4	4.4329916313509597E-2	0.31259288338487501	0.16159925290333199	0.45410020040073901	NA	-1.22465384199103	-0.65123865727193997	-1.1373234042563201	-0.52554700010521005
110	sp|P51812|KS6A3_HUMAN	415	S	-0.39650090354590301	-1.7939021001456299	-1.3974011965997299	1.1235007997254599E-4	1.23269959696707E-2	-0.48611226267492502	-0.39124864243315099	-3.0057772167443701E-2	-0.67858493690809196	-1.5299000076773599	-1.5494888780976599	-1.9898434178655799	-2.1063760969419301
111	sp|P52272|HNRPM_HUMAN	633	S	-1.74437608074101	NA	NA	NA	NA	-1.6074524832088499	-1.8903910610843799	-1.4973575640171799	-1.9823032146536399	NA	NA	NA	NA
112	sp|P57737|CORO7_HUMAN	21	S	-1.78193546204236	-2.9730953475175199	-1.1911598854751599	9.6165782383156101E-4	4.3699987495063E-2	-1.80422587910367	-1.62754977751337	-1.9140307295100301	NA	-3.2665635227643799	-2.8409582505643201	-2.55138162082832	-3.2334779959130602
113	sp|P78559|MAP1A_HUMAN	1069	S	0.30792898719411899	1.33454567488555	1.02661668769143	6.2770969682366805E-4	3.3616096085253198E-2	0.40673820224469798	0.159465970326988	0.39751860658997701	0.26799316961481401	1.5327432327936299	1.0486492274681101	1.0991559228080401	1.6576343164724101
114	sp|P78559|MAP1A_HUMAN	1172	S	NA	-1.8769932843797901	NA	NA	NA	NA	NA	NA	NA	-1.7887127466387001	-1.9055926267765699	-2.07873777037425	-1.7349299937296501
115	sp|P98082|DAB2_HUMAN	401	S	-1.3171366323115301	0.75936536640428498	2.0765019987158202	2.37166514042393E-5	4.6386676670422001E-3	-0.96890443925165604	-1.7791289757920199	NA	-1.2033764818909201	0.95415384058896102	0.87770599120594806	0.77368360331205599	0.43191803051017302
116	sp|P98082|DAB2_HUMAN	394	S	-1.3171366323115301	0.75936536640428498	2.0765019987158202	2.37166514042393E-5	4.6386676670422001E-3	-0.96890443925165604	-1.7791289757920199	NA	-1.2033764818909201	0.95415384058896102	0.87770599120594806	0.77368360331205599	0.43191803051017302
117	sp|P98174|FGD1_HUMAN	116	S	NA	-0.60305737783409596	NA	NA	NA	NA	NA	NA	NA	-0.42343030821989802	-0.36289044669717802	-1.1164016053853001	-0.50950715103400901
118	sp|Q00536|CDK16_HUMAN	110	S	-3.32336315072383E-2	NA	NA	NA	NA	-5.0234812869172703E-2	-0.36942750288887899	0.672567539900227	-0.38583975017112798	NA	NA	NA	NA
119	sp|Q01167|FOXK2_HUMAN	428	S	NA	-1.6422107918339199	NA	NA	NA	NA	NA	NA	NA	-1.6584773221365201	-1.3396615895590001	-1.5653261953106601	-2.0053780603294902
120	sp|Q01167|FOXK2_HUMAN	424	S	NA	-1.6422107918339199	NA	NA	NA	NA	NA	NA	NA	-1.6584773221365201	-1.3396615895590001	-1.5653261953106601	-2.0053780603294902
121	sp|Q02880|TOP2B_HUMAN	1457	S	1.3042621520939	NA	NA	NA	NA	1.3604094292675999	1.56443396366639	1.0613306071462401	1.2308746082953601	NA	NA	NA	NA
122	sp|Q02880|TOP2B_HUMAN	1461	S	NA	1.55863126264093	NA	NA	NA	NA	NA	NA	NA	1.4393624892422401	1.6327474824080901	1.58506607816179	1.57734900075162
123	sp|Q04637|IF4G1_HUMAN	1231	S	-1.67069857828212	-0.55233741870588104	1.1183611595762399	2.6890724786890003E-4	2.0161320908970701E-2	-1.7411156950903	-1.60891784236379	-1.42684488811974	-1.90591588755466	-0.394515662991548	-0.45644997338328103	-0.88592505490160001	-0.47245898354709498
124	sp|Q05D32|CTSL2_HUMAN	28	S	0.66818281244274302	-1.0457415579626499	-1.7139243704053899	6.9068459940128396E-6	2.70046828934326E-3	0.61067208824777297	0.76721177858071399	0.69018943227218599	0.60465795067029904	-1.31307879383625	-0.95780687725290903	-0.68650386103672401	-1.2255766997247199
125	sp|Q06413|MEF2C_HUMAN	228	S	-3.0602606116738702	-1.9670613743949199	1.0931992372789601	6.2416993181162899E-4	3.3616096085253198E-2	-2.9091323854239999	NA	-3.1301332796994199	-3.1415161698982002	-1.7486222668990701	-2.19451885338027	-1.8905208502278901	-2.0345835270724302
126	sp|Q06413|MEF2C_HUMAN	222	S	-3.0602606116738702	-1.9670613743949199	1.0931992372789601	6.2416993181162899E-4	3.3616096085253198E-2	-2.9091323854239999	NA	-3.1301332796994199	-3.1415161698982002	-1.7486222668990701	-2.19451885338027	-1.8905208502278901	-2.0345835270724302
127	sp|Q07157|ZO1_HUMAN	968	S	-0.78334370670771003	1.1806208810365499	1.96396458774426	2.1892943850015001E-5	4.5057137285974703E-3	-1.10198519307501	-0.79012235152666299	-0.438853383434061	-0.80241389879510405	1.63332474345446	1.49972292629705	0.88492126083433498	0.70451459356033996
128	sp|Q08999|RBL2_HUMAN	639	S	NA	-2.2830662426335402	NA	NA	NA	NA	NA	NA	NA	-2.44796327329894	-1.92869283613105	-1.96942390363425	-2.7861849574699198
129	sp|Q09161|NCBP1_HUMAN	22	S	3.8809022736535099	1.53387252470503	-2.3470297489484802	2.04824268373256E-7	9.2140197127709399E-4	3.9183006086988801	4.0597377285930003	3.8028688623281699	3.7427018949940001	1.6367955753790699	1.4133565188495101	1.3537384290171599	1.73159957557439
130	sp|Q12830|BPTF_HUMAN	1310	S	-1.9862547414697	NA	NA	NA	NA	-1.9070211748732799	-2.7964450248703998	-1.8610956691168801	-1.3804570970182399	NA	NA	NA	NA
131	sp|Q12888|TP53B_HUMAN	287	S	-0.24075972407758001	1.95721056486644	2.19797028894402	8.2040020684596594E-5	9.5858969623287705E-3	-0.62439142880673104	0.33357127075903398	-0.43145901418504201	NA	NA	1.99281414185316	1.8464254990072899	2.0323920537388802
132	sp|Q12888|TP53B_HUMAN	630	S	-1.7415528739008701	NA	NA	NA	NA	-2.9415013517222102	-0.60346101802165797	-1.67321997308883	-1.7480291527708101	NA	NA	NA	NA
133	sp|Q13111|CAF1A_HUMAN	770	T	NA	0.21702083375408199	NA	NA	NA	NA	NA	NA	NA	0.73995495594493998	0.39247540601365299	4.7710412412881098E-2	-0.31205743935514502
134	sp|Q13131|AAPK1_HUMAN	183;172	T	-0.47107402320474301	NA	NA	NA	NA	-0.41903876500076997	-0.694518925142391	0.243844602572173	-1.0145830052479801	NA	NA	NA	NA
135	sp|Q13439|GOGA4_HUMAN	71	S	NA	-0.57267344545434096	NA	NA	NA	NA	NA	NA	NA	-0.53538341028207803	-0.71221372461502697	-0.32464572968780397	-0.71845091723245502
136	sp|Q13439|GOGA4_HUMAN	78	S	NA	-0.57267344545434096	NA	NA	NA	NA	NA	NA	NA	-0.53538341028207803	-0.71221372461502697	-0.32464572968780397	-0.71845091723245502
137	sp|Q13480|GAB1_HUMAN	419	S	-0.53755960460532104	NA	NA	NA	NA	-0.63830852680563699	-0.31943362627206801	-0.32774692056119098	-0.86474934478238696	NA	NA	NA	NA
138	sp|Q13576|IQGA2_HUMAN	16	S	1.1041677003535999	-0.45166955772481998	-1.5558372580784201	4.2453361243380602E-5	6.3658815184449201E-3	1.0607774055496699	0.97351573187211904	1.5045717441463899	0.87780591984620704	-0.48317116179250302	-0.74325665239421601	-6.9874386862803201E-2	-0.51037602984975705
139	sp|Q13586|STIM1_HUMAN	618	S	-1.3983236144690501	0.66057286913200397	2.0588964836010502	2.5887191130707599E-5	4.8953489606749102E-3	NA	-1.3349574362263801	NA	-1.4616897927117201	0.60490090086821502	0.67115983416033398	0.83198036775330797	0.53425037374615703
140	sp|Q13596|SNX1_HUMAN	188	S	-0.403481825152463	-2.9967711677345701	-2.5932893425821102	1.17511835607686E-4	1.2586356963837499E-2	-0.62390332793167103	-0.30413984765734903	-0.247105573724785	-0.43877855129604698	NA	-2.9967711677345701	NA	NA
141	sp|Q13619|CUL4A_HUMAN	10	S	1.06484993698302	-0.36072871467844603	-1.4255786516614599	5.8833683213215698E-4	3.2877431544677101E-2	0.86326564273003803	1.5899227054665199	1.1517815788358201	0.65442982089968804	0.19034376649156801	-0.85058639134000502	-0.193041020965948	-0.58963121289939702
142	sp|Q14008|CKAP5_HUMAN	1861	S	-1.4967859613555801	NA	NA	NA	NA	-1.47497668811236	-1.11601234617006	-1.4758197715156101	-1.9203350396243	NA	NA	NA	NA
143	sp|Q14157|UBP2L_HUMAN	609	S	1.2746970418924299	2.6396146825175402	1.36491764062511	2.4401689731277099E-4	1.9258070395815799E-2	0.77176018544417802	1.40933988373466	1.32461845609621	1.59306964229468	2.7601013817951898	2.9688388695382302	2.5836942440357502	2.2458242347009798
144	sp|Q14157|UBP2L_HUMAN	454	S	1.11766083057275	3.6598981018060499	2.5422372712332999	1.3074051135511E-6	1.06933852787447E-3	0.81610790417567203	1.5044987520995301	1.05661820507219	1.0934184609436099	4.1607600043656099	3.7388002099331201	3.4720237449612998	3.2680084479641698
145	sp|Q14653|IRF3_HUMAN	175	S	0.357981102232107	-1.70261173217813	-2.06059283441023	1.08314823273467E-3	4.5751571126355903E-2	3.8392751767760899E-2	0.17921555692534	0.85633499800321899	NA	-1.29919387779513	-2.1060295865611298	NA	NA
146	sp|Q14738|2A5D_HUMAN	573	S	1.4631616106063701	5.4730328754342798E-2	-1.4084312818520299	2.0243669197471999E-4	1.7345932549490999E-2	1.6540448268293799	1.4537986920700201	1.7177167020517099	1.0270862214743699	0.32331806935301499	-0.29695607514466599	0.399294867510258	-0.20673554670123501
147	sp|Q14814|MEF2D_HUMAN	450	S	-1.3959370846155399	0.58488386043858898	1.9808209450541301	1.13021988149914E-3	4.7295759413245597E-2	NA	NA	NA	-1.3959370846155399	0.51007183135191803	0.99479913796923503	0.43685273758119603	0.39781173485200699
148	sp|Q14814|MEF2D_HUMAN	251	S	-1.11938360399334	0.60420694013526899	1.7235905441285999	4.1404549849490799E-4	2.5869217708046399E-2	-1.38194914563936	-1.0292224298010999	-0.94697923653954896	NA	1.39845989672243	0.488864430320124	0.37142062800236902	0.158082805496152
149	sp|Q14934|NFAC4_HUMAN	213	S	-2.9272580585023702	-9.3100109511351906E-2	2.8341579489910198	8.6378071053341201E-6	2.70046828934326E-3	-2.5524076478493898	NA	-3.43222821464781	-2.7971383130099099	-0.56461649497000399	0.47949176914547997	-0.25431911654483902	-3.2956595676044101E-2
150	sp|Q14934|NFAC4_HUMAN	334	S	0.50878582037001896	-0.61298311494479696	-1.1217689353148199	1.01545178041845E-3	4.4565949602072101E-2	0.409775171523792	0.85741487631541902	0.68301627038502499	8.4936963255841796E-2	-0.15146216688282299	-0.85065973934773798	-0.65177684614287301	-0.79803370740575497
151	sp|Q14934|NFAC4_HUMAN	217	S	-2.9272580585023702	-9.3100109511351906E-2	2.8341579489910198	8.6378071053341201E-6	2.70046828934326E-3	-2.5524076478493898	NA	-3.43222821464781	-2.7971383130099099	-0.56461649497000399	0.47949176914547997	-0.25431911654483902	-3.2956595676044101E-2
152	sp|Q14934|NFAC4_HUMAN	213	S	NA	-2.83402922180115	NA	NA	NA	NA	NA	NA	NA	-2.4195273836604398	-2.94653716594744	-3.2388122343236301	-2.73124010327308
153	sp|Q14934|NFAC4_HUMAN	142	S	NA	-0.57454300651841905	NA	NA	NA	NA	NA	NA	NA	-0.925979014565115	-0.296872900673192	-0.28891075024655499	-0.78640936058881195
154	sp|Q14934|NFAC4_HUMAN	81	S	NA	-1.4710783863960799	NA	NA	NA	NA	NA	NA	NA	-1.52178223643162	-0.66942286136267004	-1.7112134058088599	-1.9818950419812
155	sp|Q14980|NUMA1_HUMAN	1769	S	-1.33392521962855	NA	NA	NA	NA	-1.87929098497018	-1.38894064670783	-0.98262460415707198	-1.0848446426791001	NA	NA	NA	NA
156	sp|Q15121|PEA15_HUMAN	116	S	3.6279106284713301	2.0485722429508502	-1.5793383855204901	3.80055906682853E-4	2.5002514502011301E-2	3.88483853121528	2.7017749390977301	4.0444032616966803	3.8806257818756502	2.25306084044424	1.8550974952610499	2.1657856085406699	1.9203450275574201
157	sp|Q15366|PCBP2_HUMAN	188	S	2.4031845207883702	3.7908298230893598	1.38764530230099	4.5497009236752098E-5	6.6022030984364396E-3	2.5653631638410501	2.1253869286045002	2.61277792102157	2.3092100696863702	4.0183456265915396	3.88048145805117	3.6001406364851301	3.66435157122962
158	sp|Q15596|NCOA2_HUMAN	655	S	NA	-2.9276414082390199	NA	NA	NA	NA	NA	NA	NA	-2.7906492885639902	-2.9050231164525502	-2.6691915805655499	-3.3457016473740002
159	sp|Q15648|MED1_HUMAN	1433	S	NA	-2.46032667277328	NA	NA	NA	NA	NA	NA	NA	-1.91340869165936	-2.6231133974489498	-2.2326927743888398	-3.0720918275959801
160	sp|Q15648|MED1_HUMAN	1223	S	NA	0.41317046495429899	NA	NA	NA	NA	NA	NA	NA	0.78134355914758802	0.29467984792192498	0.54647352652724501	3.0184926220440299E-2
161	sp|Q15942|ZYX_HUMAN	259	S	NA	0.35820733664813298	NA	NA	NA	NA	NA	NA	NA	0.32430818150596402	0.76420968215237595	-0.248006089564795	0.59231757249898698
162	sp|Q16204|CCDC6_HUMAN	351	S	1.2029926098842001	-0.50410939480688499	-1.7071020046910901	2.7183979229542698E-4	2.0212748853569901E-2	0.655832991861241	1.19490121324044	1.4962959887489999	1.46494024568612	-0.43807804187275501	-0.122673842633216	NA	-0.95157629991468295
163	sp|Q16643|DREB_HUMAN	337	S	-0.38386866332432101	1.87550537213207	2.25937403545639	3.6191652895505102E-6	2.0370740350442902E-3	-0.27976381181626703	-0.48212070811265301	8.2648848151956694E-2	-0.85623898152031996	2.13824576629899	1.87378167015318	1.5105509385051299	1.97944311357098
164	sp|Q16799|RTN1_HUMAN	350	S	0.80430676200094098	2.4872913446124998	1.6829845826115599	6.9277459352863797E-4	3.5821224241247999E-2	0.53883730845588895	0.27846218040964898	1.59562079713729	NA	2.8507563704645098	2.3527318132194699	2.2755926096402899	2.4700845851257398
165	sp|Q1KMD3|HNRL2_HUMAN	226	S	NA	3.7907699750202899	NA	NA	NA	NA	NA	NA	NA	2.9157565786335802	4.50843327422377	1.89530308003069	5.8435869671931
166	sp|Q2LD37|K1109_HUMAN	4308	S	NA	-0.28732648997589899	NA	NA	NA	NA	NA	NA	NA	0.186959049364611	-0.962476912689197	-0.26307815228800302	-0.110709944291008
167	sp|Q2M2Z5|KIZ_HUMAN	321	S	NA	-0.15551681610931001	NA	NA	NA	NA	NA	NA	NA	0.217416689832476	-4.5221436633907798E-2	-0.113469741729916	-0.68079277590589404
168	sp|Q2M2Z5|KIZ_HUMAN	317	S	NA	-0.15551681610931001	NA	NA	NA	NA	NA	NA	NA	0.217416689832476	-4.5221436633907798E-2	-0.113469741729916	-0.68079277590589404
169	sp|Q2PPJ7|RGPA2_HUMAN	821	S	-1.96750008668791	-0.93485230784540496	1.0326477788424999	7.9731054064271101E-4	3.8985885511752597E-2	-2.1315083437415798	-2.3274944827330701	-1.55948601721171	-1.85151150306526	-0.98488169865479402	-0.93714618365453095	-1.0726089749052301	-0.74477237416705899
170	sp|Q32P44|EMAL3_HUMAN	176	S	-1.3358264613894799	-2.75435695531749	-1.4185304939280099	8.1959892858102397E-4	3.9644793335717597E-2	-1.13943648697864	-1.37048039392455	-1.1158721485109999	-1.71751681614375	-2.71110318046212	NA	-2.7976107301728601	NA
171	sp|Q3B726|RPA43_HUMAN	316	S	-1.0910365566983899	-2.3719061372494101	-1.28086958055102	3.49540335257435E-4	2.40062167657339E-2	-0.88877391287393503	-0.69018713264098996	-1.1841820799220399	-1.6010031013566	-2.36370138293664	-2.26142149347293	-2.6822694264897202	-2.1802322460983499
172	sp|Q3KR37|ASTRB_HUMAN	587	T	0.25069901283226997	1.39522454482338	1.1445255319911101	2.6246339839024299E-4	2.0095649280077701E-2	-5.54292646588695E-2	0.51410120125722003	6.7195393053415597E-2	0.47692872167731198	1.34458724496339	1.5916090571320001	1.25187603128958	1.3928258459085401
173	sp|Q3KR37|ASTRB_HUMAN	30	S	NA	0.154946137274799	NA	NA	NA	NA	NA	NA	NA	-5.09023629468092E-2	0.105500742546095	0.26950012785872701	0.29568604164118401
174	sp|Q49AJ0|F135B_HUMAN	135	S	2.05000016357363	NA	NA	NA	NA	1.80804167871085	2.28954670202938	2.1431251809006602	1.9592870926536501	NA	NA	NA	NA
175	sp|Q4G0J3|LARP7_HUMAN	300	S	1.06691631615239	-2.82303110995697	-3.8899474261093601	1.75961971573757E-4	1.60527900066053E-2	1.3708686276066699	0.26783373183652798	0.966757523456655	1.66220538170972	NA	NA	NA	-2.82303110995697
176	sp|Q4G0J3|LARP7_HUMAN	299	S	1.06691631615239	-2.82303110995697	-3.8899474261093601	1.75961971573757E-4	1.60527900066053E-2	1.3708686276066699	0.26783373183652798	0.966757523456655	1.66220538170972	NA	NA	NA	-2.82303110995697
177	sp|Q4G0J3|LARP7_HUMAN	298	S	1.06691631615239	-2.82303110995697	-3.8899474261093601	1.75961971573757E-4	1.60527900066053E-2	1.3708686276066699	0.26783373183652798	0.966757523456655	1.66220538170972	NA	NA	NA	-2.82303110995697
178	sp|Q53ET0|CRTC2_HUMAN	70	S	2.4385592305785999	3.6837352795172902	1.24517604893869	2.6356414527611101E-4	2.0095649280077701E-2	2.30401243896344	2.61573289601411	2.1958216439572702	2.63866994337956	4.1536780611945199	3.4795637172201301	3.66305356873294	3.4386457709215601
179	sp|Q53F19|NCBP3_HUMAN	415	S	NA	-0.35904783634734999	NA	NA	NA	NA	NA	NA	NA	-0.72986505689042003	-0.92463335430687599	-0.20887612389500501	0.42718318970290198
180	sp|Q53LP3|SWAHC_HUMAN	213	S	-2.4121737976264099	-0.91973154532096302	1.4924422523054499	1.32427998595462E-4	1.38541244577136E-2	-2.5689343725147502	-2.2376722046327999	-2.7094646082597298	-2.1326240050983798	-0.69903397909131804	-0.99960685820106698	NA	-1.0605537986705
181	sp|Q5JSZ5|PRC2B_HUMAN	853	S	-1.3312348877324001	0.59496475730918497	1.9261996450415899	2.8420052310642599E-5	4.9172155892086697E-3	-1.59927060513263	NA	-1.1291414818638299	-1.2652925762007601	0.98581939495539095	0.67776237985543297	0.433296819526445	0.282980434899472
182	sp|Q5JSZ5|PRC2B_HUMAN	1453	S	NA	-9.99468941539038E-5	NA	NA	NA	NA	NA	NA	NA	0.217416689832476	0.35681459047945102	-0.48340158680178802	-9.1229481086754202E-2
183	sp|Q5M775|CYTSB_HUMAN	914	S	-1.3324401392101901	NA	NA	NA	NA	-1.4285718134160399	-1.3321219066199399	-1.29641715289992	-1.27264968390484	NA	NA	NA	NA
184	sp|Q5T1M5|FKB15_HUMAN	1164	S	8.4570026159242098E-2	2.01765050438796	1.9330804782287201	8.4155555310317596E-5	9.7070196298324092E-3	0.51998246704900297	-0.88161748166199805	0.333570699827337	0.36634441942262602	2.0958584870275399	1.8733404943271099	1.95624955080325	2.14515348539395
185	sp|Q5T1M5|FKB15_HUMAN	346	S	1.22473540881854	0.18259306967546199	-1.04214233914308	3.7684925533651301E-4	2.5002514502011301E-2	1.50324565247918	1.19292334869414	1.2538119283399001	0.94896070576095004	0.31873031189603901	-3.0772170947671401E-2	0.29005835802694402	0.15235577972653899
186	sp|Q5T5Y3|CAMP1_HUMAN	722	S	-3.4033532643168201	-0.73786206105459695	2.6654912032622202	2.1989700195667302E-5	4.5057137285974703E-3	-3.3904198451778802	NA	-3.4162866834557502	NA	NA	-0.86057160904666197	-0.79228785389261902	-0.56072672022450998
187	sp|Q5VT52|RPRD2_HUMAN	1099	S	-0.43951113824504401	NA	NA	NA	NA	-0.62470064733274799	-1.01362718816011	0.23672231918223899	-0.35643903666955701	NA	NA	NA	NA
188	sp|Q5VUA4|ZN318_HUMAN	527	S	-0.439751220145921	-1.73297940747082	-1.2932281873248901	3.3940735398113202E-4	2.38566247169394E-2	-0.47698630840310102	NA	-0.21850633954477899	-0.62376101248988503	-1.73558973908568	-1.8851150709107101	-1.9302965443627	-1.3809162755241799
189	sp|Q5VZ89|DEN4C_HUMAN	1346	S	NA	-2.1868959577519802	NA	NA	NA	NA	NA	NA	NA	-1.9244423181763	-2.3091656408463601	-3.12414491289785	-1.38983095908742
190	sp|Q5VZL5|ZMYM4_HUMAN	217	T	-1.5138125386633201	NA	NA	NA	NA	-1.8241980914834801	-1.3688670467291499	-1.1911828484578799	-1.6710021679828	NA	NA	NA	NA
191	sp|Q5XPI4|RN123_HUMAN	674	S	NA	-0.93496139550954205	NA	NA	NA	NA	NA	NA	NA	-1.1713672284410099	-1.0829526539891201	-0.75195777390569496	-0.73356792570234797
192	sp|Q5ZPR3|CD276_HUMAN	525	S	0.24564464979148101	NA	NA	NA	NA	0.92567395157025301	-0.51139606402107196	9.8067155509498793E-2	0.47023355610724299	NA	NA	NA	NA
193	sp|Q641Q2|WAC2A_HUMAN	1114	S	NA	-9.4774896109020401E-2	NA	NA	NA	NA	NA	NA	NA	-0.17727338928115	-0.15194143523435599	-0.53615445939407502	0.48626969947349902
194	sp|Q641Q2|WAC2A_HUMAN;sp|Q9Y4E1|WAC2C_HUMAN	1169;1148;136	S	NA	-0.68302431271411601	NA	NA	NA	NA	NA	NA	NA	-2.0568738572248901	-7.2000045041919397E-2	-0.76911296268345397	0.16588961409379299
195	sp|Q66K14|TBC9B_HUMAN	411	S	1.0226941591643699	-0.35049897144960002	-1.37319313061397	6.1477738523622698E-4	3.3616096085253198E-2	1.13835852118086	0.86012965213136705	1.0321484723282499	1.06013999101699	NA	-0.55218629492402105	-0.14881164797517901	NA
196	sp|Q66K74|MAP1S_HUMAN	731	S	1.49238012421322	3.6571551543909	2.16477503017768	4.9516343184787798E-6	2.34472915596598E-3	1.1491842333173301	1.9126576846608301	1.29741288734825	1.6102656915264599	4.1154675844282202	3.5431115011872398	3.5988530585717702	3.3711884733763702
197	sp|Q66K74|MAP1S_HUMAN	731	S	-0.98140071420959296	1.35635954870112	2.3377602629107099	1.5384248802490701E-4	1.5379120719556501E-2	-0.79985976606741205	-1.1629416623517701	NA	NA	0.94328488309796399	1.26319885920118	2.0465447727070001	1.1724096797983301
198	sp|Q66K74|MAP1S_HUMAN	729	S	-0.98140071420959296	1.35635954870112	2.3377602629107099	1.5384248802490701E-4	1.5379120719556501E-2	-0.79985976606741205	-1.1629416623517701	NA	NA	0.94328488309796399	1.26319885920118	2.0465447727070001	1.1724096797983301
199	sp|Q66K74|MAP1S_HUMAN	741	S	NA	-0.67543557821008504	NA	NA	NA	NA	NA	NA	NA	-1.2465501577461	-0.400598570951749	-0.39680355237134701	-0.65779003177114304
200	sp|Q68CZ2|TENS3_HUMAN	969	S	-0.82501744073996397	0.55259722635380604	1.3776146670937699	8.8048187814471701E-4	4.1474845328104797E-2	-0.76605731987377701	-0.936882137321567	-0.77211286502454901	NA	0.98908488457210497	NA	0.36143413591263202	0.30727265857668001
201	sp|Q69YN4|VIR_HUMAN	138	S	-1.5193911649594201	1.1684316029125901	2.6878227678720101	8.9513582672085098E-4	4.1687862912843598E-2	-2.92568586411651	-2.0595563376956001	-0.51903675140797101	-0.57328570661759803	1.23265340580316	NA	1.2620988205680901	1.0105425823665299
202	sp|Q69YQ0|CYTSA_HUMAN	887	S	0.79201435659741104	-0.70555262949172404	-1.4975669860891301	2.0073595121205E-4	1.7345932549490999E-2	0.43444837874999997	0.79152972764301199	0.72563322396408703	1.2164460960325501	-0.64831121160904204	-0.94333935669703795	-0.52500732016909102	NA
203	sp|Q6P597|KLC3_HUMAN	173	S	-0.95415429922487704	-2.2414132407311702	-1.2872589415062901	6.0804491887262E-4	3.3561841319613303E-2	-1.4632601995580701	-0.62412242855380395	-0.58213655525313901	-1.1470980135344899	-2.4722620836674398	-2.1686669155775502	-2.48130866080982	-1.8434153028698499
204	sp|Q6PFW1|VIP1_HUMAN	963	T	NA	-1.1838018543880799	NA	NA	NA	NA	NA	NA	NA	-0.77815195902567902	-1.4377503489816601	-1.46224754228067	-1.0570575672642899
205	sp|Q6PKG0|LARP1_HUMAN	75	S	0.96545944573079401	-4.22640646611998E-2	-1.0077235103919899	3.48529712578824E-4	2.40062167657339E-2	0.80957381183107602	1.1614262214981499	0.74303334926296005	1.14780440033099	-0.114433836154229	-0.10831882288803001	4.1271553455753597E-2	1.24248469417066E-2
206	sp|Q6UUV7|CRTC3_HUMAN	329	S	-0.63355522892188598	1.7524453789652199	2.3860006078870999	1.47430739202744E-6	1.1053619671725801E-3	-0.63520569192379195	-0.38139018747370501	-0.56398820812582695	-0.95363682816422102	2.0996681784284501	2.0347320391697901	1.41437223411812	1.4610090641445099
207	sp|Q6WCQ1|MPRIP_HUMAN	292	S	-0.90459643404835699	0.20685241115338401	1.1114488452017399	1.1023920427814401E-3	4.6346828078993499E-2	-1.2690110279428699	NA	-0.67201408468371104	-0.77276418951849402	3.3561208215172403E-2	0.449913429672405	0.116356757999536	0.22757824872642399
208	sp|Q6ZSR9|YJ005_HUMAN	93	S	-1.2950140397121701	0.511064020963238	1.8060780606754001	2.94679578744765E-4	2.1380904596505299E-2	-0.72981927931212598	-1.45347876806654	-1.08199906192354	-1.9147590495464499	1.31675037730605	0.37036969590915197	0.269326082952979	8.7809927684772304E-2
209	sp|Q765P7|MTSS2_HUMAN	639	S	1.6143435233069101	0.50064357533942505	-1.1136999479674901	1.15694758453143E-3	4.8190080639024399E-2	1.35142155745239	2.09291790836417	1.2883464822175399	1.7246881451935501	0.827836316935744	0.37663111720168602	0.15937684858203999	0.63873001863822798
210	sp|Q7L2J0|MEPCE_HUMAN	152	S	0.31537806622495401	-1.4739782162488499	-1.7893562824738101	9.1993957675982703E-6	2.7553645883785301E-3	0.22006021935401399	0.41191751874827798	0.57402724415274098	5.55072826447809E-2	-1.1755158736639399	-1.8025852541387399	-1.3142364126372901	-1.6035753245554401
211	sp|Q7Z417|NUFP2_HUMAN	572	S	-2.0904541959837299	-0.74160392677184706	1.34885026921189	9.7492801480883299E-4	4.3699987495063E-2	-2.2452628709291398	-1.6999038201121499	-2.2109254267306802	-2.2057246661629599	-0.75223334765477801	-3.5757424496226403E-2	-0.75553860560091601	-1.4228863293354701
212	sp|Q7Z434|MAVS_HUMAN	222	S	-2.31859509517431	-0.78903423809708595	1.5295608570772199	1.45661162801158E-5	3.44871968874214E-3	-2.1803968444141999	-2.4426302191430298	-2.46245637970258	-2.1888969374374301	-0.57728544432517004	-0.90726073786815897	-1.0309394688391	-0.64065130135591297
213	sp|Q86TB9|PATL1_HUMAN	184	S	-2.97153255640429	NA	NA	NA	NA	-2.8272946223380502	-2.5838276499467301	-2.8239622293552098	-3.6510457239771701	NA	NA	NA	NA
214	sp|Q86U86|PB1_HUMAN	39	S	2.06132707373219	0.35332156465568598	-1.7080055090765001	2.7577425011061902E-4	2.0337220723321701E-2	2.0295933277912401	2.4263723137368398	2.0641111394452798	1.7252315139554	0.81449432699989399	0.47259243223562097	NA	-0.22712206526845799
215	sp|Q86VQ1|GLCI1_HUMAN	108	S	-0.94808665191127395	0.20666602873933901	1.1547526806506101	2.8593487618688802E-4	2.09150900898653E-2	-0.91858701775876705	-1.3954361413473	-0.61577187068914796	-0.86255157784987502	7.9672374271641894E-2	0.26426556903271697	0.29014410281674702	0.19258206883624901
216	sp|Q86VQ1|GLCI1_HUMAN	105	S	-2.8938649706952999	-0.72360234774382504	2.1702626229514701	5.5621457127511095E-4	3.1672547454191E-2	NA	NA	NA	-2.8938649706952999	-0.67948374747186402	-0.64709435129562398	-0.491804259594743	-1.0760270326130701
217	sp|Q86VY9|T200A_HUMAN	350	S	NA	-2.0742903059979998	NA	NA	NA	NA	NA	NA	NA	-2.30773799728092	-2.1022878269852998	-2.3543492925904599	-1.5327861071353199
218	sp|Q86WB0|NIPA_HUMAN	370	S	0.67282484248903796	-1.1829840737243	-1.85580891621333	1.29147350440678E-5	3.31982489118509E-3	1.2121315457411801	0.38969122448546101	0.57934261655358099	0.51013398317593395	-1.2259697652308601	-1.13539424255234	-0.92372112222957803	-1.44685116488441
219	sp|Q86WB0|NIPA_HUMAN	354	S	2.3685658836549401	0.12904930276607199	-2.2395165808888602	4.2115543160353299E-7	1.06933852787447E-3	2.3444006883194599	2.4578936296107901	2.5054808143876799	2.16648840230182	-3.7768626261473197E-2	2.25546965853144E-2	0.100932503597555	0.43047863714289197
220	sp|Q86X29|LSR_HUMAN	540	S	-0.743323305253486	1.75263691632555	2.49596022157903	8.1667486950379295E-4	3.9644793335717597E-2	-0.743323305253486	NA	NA	NA	1.4307839470816399	1.80063999236196	NA	2.0264868095330399
221	sp|Q86X29|LSR_HUMAN	453	T	-0.64068287151025405	0.61552665765051395	1.25620952916077	5.0153890270196303E-4	2.9492454298101701E-2	-0.59089858284734997	-0.65818868806754005	-0.41752034756226503	-0.89612386756385898	1.0086875413202701	0.80335536937461305	0.64812392041219102	1.93979949498307E-3
222	sp|Q86X29|LSR_HUMAN	464	S	-0.64068287151025405	0.61552665765051395	1.25620952916077	5.0153890270196303E-4	2.9492454298101701E-2	-0.59089858284734997	-0.65818868806754005	-0.41752034756226503	-0.89612386756385898	1.0086875413202701	0.80335536937461305	0.64812392041219102	1.93979949498307E-3
223	sp|Q86X29|LSR_HUMAN	581	S	NA	0.23796021687694499	NA	NA	NA	NA	NA	NA	NA	-0.96777004436143999	0.89929607454051896	0.21574806931794899	0.804566768010752
224	sp|Q86Y91|KI18B_HUMAN	662	S	-0.124531220081658	-2.3926709530162902	-2.26813973293463	1.8571817297367301E-4	1.6709064022441301E-2	-5.3587359718142803E-2	-0.163064079938364	-0.111406722803571	-0.170066717866553	-2.3926709530162902	NA	NA	NA
225	sp|Q8IWB9|TEX2_HUMAN	262	T	-1.51932932897869	NA	NA	NA	NA	-1.9807953505686799	-1.2104523914124901	-1.5310039665934001	-1.3550656073401799	NA	NA	NA	NA
226	sp|Q8IY18|SMC5_HUMAN	35	S	1.23331590471268	-1.18803562274191	-2.4213515274546	2.1363436922042102E-6	1.3729060141972401E-3	0.97537833103496097	1.87472440459669	1.1501528399352099	0.93300804328387399	-0.95573573094777098	-1.3581595997360301	-1.36546230169696	-1.0727848585869
227	sp|Q8IY26|PLPP6_HUMAN	70	S	2.4197983749320402	0.77952083312115705	-1.6402775418108799	3.4777231744814503E-5	5.4958230683660198E-3	2.0286137818026702	2.8678614719941602	2.23431732861272	2.5484009173186002	0.63005319134140303	1.07650134664863	0.73579515004577301	0.675733644448825
228	sp|Q8IYB5|SMAP1_HUMAN	151	S	NA	-0.13571130611256699	NA	NA	NA	NA	NA	NA	NA	-0.50488190194081695	-0.210868976601642	-5.9047021219950403E-2	0.231952675312143
229	sp|Q8IZT6|ASPM_HUMAN	392	S	NA	-0.81607163536999805	NA	NA	NA	NA	NA	NA	NA	-0.969902048915388	-1.7462965101531001	-0.48304387522320402	-6.5044107188294301E-2
230	sp|Q8N1G0|ZN687_HUMAN	227	S	NA	-1.70687830478807	NA	NA	NA	NA	NA	NA	NA	-1.6530386481847299	-2.5461158365342502	-1.4346694281155501	-1.1936893063177301
231	sp|Q8N3F8|MILK1_HUMAN	578	S	-2.4012655295031302	0.353668677085126	2.7549342065882501	4.8232196841735398E-6	2.34472915596598E-3	-2.3896322908655598	-2.8316298643553499	NA	-1.98253443328848	0.51857800786668895	0.69447125575586199	-0.10025920724287	0.30188465196082298
232	sp|Q8N3V7|SYNPO_HUMAN	525	S	-1.6363016263824299	1.0957361743747001	2.73203780075713	6.5098306269651896E-6	2.70046828934326E-3	NA	-1.9179485106557399	-1.41353369430015	-1.5774226741913899	1.5402099397626801	1.34725209635318	0.47342842865468099	1.02205423272827
233	sp|Q8N3V7|SYNPO_HUMAN	833	S	1.64196695489163	2.9093115669078	1.26734461201617	1.19118003541019E-3	4.9129908993312703E-2	0.89712637962484598	2.01343237181303	1.99361873531518	1.66369033281348	3.3038890082336598	2.9127146101484702	2.67768661180193	2.7429560374471502
234	sp|Q8N3V7|SYNPO_HUMAN	819	S	-2.2277486760286598	0.20087802355182799	2.4286266995804899	3.6047703203946499E-4	2.43850515583388E-2	NA	NA	-2.2277486760286598	NA	0.53232579963619397	-0.16432695199259301	0.16248018747884799	0.27303305908486197
235	sp|Q8N3V7|SYNPO_HUMAN	828	S	-2.2277486760286598	0.20087802355182799	2.4286266995804899	3.6047703203946499E-4	2.43850515583388E-2	NA	NA	-2.2277486760286598	NA	0.53232579963619397	-0.16432695199259301	0.16248018747884799	0.27303305908486197
236	sp|Q8N3V7|SYNPO_HUMAN	263	S	1.5111576436474801	-0.507986483107424	-2.0191441267549002	1.9472702437048101E-4	1.7176069002560902E-2	0.84730471955170095	1.97614336075705	1.9565476067713601	1.2646348875098099	0.24283641826187699	-1.0018323056939	-0.95371331926769298	-0.31923672572998102
237	sp|Q8N3V7|SYNPO_HUMAN	685	S	NA	-0.91584962341866605	NA	NA	NA	NA	NA	NA	NA	-1.4339084049755699	-0.49216795245733902	-0.67575544828894496	-1.0615666879528101
238	sp|Q8N5C8|TAB3_HUMAN	383	S	NA	-4.52718969970346E-2	NA	NA	NA	NA	NA	NA	NA	-0.41667554648916699	-0.43278026179539703	0.66573626718913004	2.6319531072952901E-3
239	sp|Q8N5C8|TAB3_HUMAN	385	S	NA	-4.52718969970346E-2	NA	NA	NA	NA	NA	NA	NA	-0.41667554648916699	-0.43278026179539703	0.66573626718913004	2.6319531072952901E-3
240	sp|Q8N8S7|ENAH_HUMAN	508	S	-1.64924330303777	0.17200080616204899	1.8212441091998199	1.1754700947703999E-3	4.8735965173498999E-2	NA	-0.75743550555639105	-1.76119508991524	-2.4290993136416801	0.11520118238336	0.16027239651341099	0.64672922645992903	-0.234199580708503
241	sp|Q8NF91|SYNE1_HUMAN	5883	S	-1.1299720643161	0.47598289057583498	1.6059549548919401	2.42361827642974E-4	1.9258070395815799E-2	-1.1592950432153599	NA	-1.10064908541684	NA	0.401479137004289	0.79917022446149	0.311163683442997	0.39211851739456299
242	sp|Q8TB72|PUM2_HUMAN	102	S	-0.396593729475401	1.1395354330570899	1.53612916253249	3.9611238981450203E-4	2.5275341639440198E-2	-0.72273167669577998	NA	-7.8801888571118694E-2	-0.388247623159304	1.3258109942357199	0.60350014582176303	1.1205333021730699	1.50829728999781
243	sp|Q8TC07|TBC15_HUMAN	70	S	1.1828798960093401	-0.57530305821933703	-1.75818295422868	8.17405140900387E-5	9.5858969623287705E-3	0.90774326302697395	1.2505918309355299	1.6118199606950601	0.96136452937981598	-2.8465975466474499E-2	-1.0518249888289299	-0.351380795629885	-0.86954047295205505
244	sp|Q8TDY8|IGDC4_HUMAN	1238	S	-1.3003623938167199	-0.165952884090701	1.1344095097260201	5.1365194624955598E-4	2.9815010067143599E-2	-1.26906258802044	-0.91553724623696198	-1.2085557318201099	-1.80829400918939	-0.162225788607509	-6.64558106679752E-3	-0.18904970932534401	-0.30589045736315301
245	sp|Q8TEH3|DEN1A_HUMAN	520	S	-0.72819832679402796	NA	NA	NA	NA	-0.87650576683950698	-0.51075557477546196	-0.78540768512549497	-0.74012428043564804	NA	NA	NA	NA
246	sp|Q8TEP8|CE192_HUMAN	2110	S	NA	-1.1786701367435699	NA	NA	NA	NA	NA	NA	NA	-0.84488975989295401	-1.26750381737889	-1.35494362850478	-1.24734334119766
247	sp|Q8TEV9|SMCR8_HUMAN	498	S	NA	-2.6494241062568502	NA	NA	NA	NA	NA	NA	NA	-2.5267467196406801	-2.3433484751859202	-2.5975110591697201	-3.1300901710310698
248	sp|Q8TF05|PP4R1_HUMAN	632	S	-1.4618594209979201	NA	NA	NA	NA	-2.4367063226012302	-0.57281346252756404	-0.81343240639666503	-2.0244854924662099	NA	NA	NA	NA
249	sp|Q8TF05|PP4R1_HUMAN	629	T	-1.4618594209979201	NA	NA	NA	NA	-2.4367063226012302	-0.57281346252756404	-0.81343240639666503	-2.0244854924662099	NA	NA	NA	NA
250	sp|Q8WU79|SMAP2_HUMAN	225	S	-1.27761998758224	1.1926422107785799	2.4702621983608202	7.6087524584666404E-4	3.7613157070782603E-2	-1.5895474116675501	-1.13698759239773	-1.1063249586814401	NA	NA	1.1926422107785799	NA	NA
251	sp|Q8WWQ0|PHIP_HUMAN	1315	S	1.06846850883459	-0.92126901704532904	-1.9897375258799199	1.0362670975384901E-6	1.06933852787447E-3	1.0577436752327301	1.1542354490622599	1.20287721960218	0.85901769144117501	-0.66044586297858099	-0.99722239866527695	-0.95887635907880897	-1.06853144745865
252	sp|Q8WXE0|CSKI2_HUMAN	697	S	NA	-0.59761588557719703	NA	NA	NA	NA	NA	NA	NA	-0.75811258328301101	-0.72696699656813801	-0.89968806340860497	-5.6958990490357702E-3
253	sp|Q92797|SYMPK_HUMAN	494	S	2.37476245614531	0.274454281552791	-2.1003081745925201	1.0665665861329999E-3	4.5263677242634803E-2	2.0099455749466499	3.1740178474096701	2.4897674993292598	1.82531890289567	-8.7081555628920795E-2	NA	0.63599011873450195	NA
254	sp|Q92797|SYMPK_HUMAN	1243	S	-2.9461175694146999	1.8827944189763399	4.8289119883910399	4.8731377490168903E-6	2.34472915596598E-3	NA	-2.9461175694146999	NA	NA	2.3013487879383998	1.9431369059811801	1.64735649272249	1.6393354892633001
255	sp|Q92797|SYMPK_HUMAN	1259	S	NA	0.58433418518308	NA	NA	NA	NA	NA	NA	NA	0.18533167838471901	0.93906477191965898	0.36598967474602201	0.84695061568192098
256	sp|Q92797|SYMPK_HUMAN	1259	S	NA	-1.94172976440089	NA	NA	NA	NA	NA	NA	NA	-2.0715644186720201	-1.6386581168683301	-2.1875616855565601	-1.86913483650663
257	sp|Q92797|SYMPK_HUMAN	1257	T	NA	-1.94172976440089	NA	NA	NA	NA	NA	NA	NA	-2.0715644186720201	-1.6386581168683301	-2.1875616855565601	-1.86913483650663
258	sp|Q92890|UFD1_HUMAN	217	S	NA	-1.3660314212653799	NA	NA	NA	NA	NA	NA	NA	-1.4418846327762	-1.28231524480438	-0.89082345867907797	-1.8491023488018501
259	sp|Q96AX9|MIB2_HUMAN	309	S	0.30738810237933201	-0.72040459723870798	-1.02779269961804	9.7629181799574005E-4	4.3699987495063E-2	0.36351460067547098	0.456670316721697	0.57008584577156696	-0.16071835365140699	-0.89007652676121396	-0.90705729912134403	-0.54089922411816904	-0.54358533895410299
260	sp|Q96B23|CR025_HUMAN	66	S	2.1180605382780802	0.59882872116515296	-1.51923181711293	4.4183679465808302E-4	2.7042215248563099E-2	1.7464942004755599	1.9087156664948599	2.3500433978205399	2.46698888832137	-7.9102843219247404E-2	1.2171090102289499	0.59956274136685905	0.65774597628405396
261	sp|Q96C34|RUND1_HUMAN	71	S	NA	-2.1345606448012302	NA	NA	NA	NA	NA	NA	NA	-2.5060933701914498	-2.14555634351556	-2.2277555582380102	-1.6588373072599201
262	sp|Q96CV9|OPTN_HUMAN	342	S	-0.41409216810076899	NA	NA	NA	NA	-0.91319722648769097	0.72129548390420795	-0.76447003513642398	-0.69999689468317094	NA	NA	NA	NA
263	sp|Q96EP0|RNF31_HUMAN	466	S	-7.2506375536779702E-2	-1.2948574776226001	-1.22235110208582	5.4591399435622299E-4	3.12840013198913E-2	-0.115346840301909	0.13388827669051001	0.19122588930679499	-0.499792827842515	-1.16722998338773	-1.60682636504676	-0.87178444571520897	-1.53358911634071
264	sp|Q96GZ6|S41A3_HUMAN	13	S	0.95081818464341805	-0.88539453370713395	-1.8362127183505501	1.7296313775734499E-4	1.60527900066053E-2	0.30280405515903702	1.20426094136008	NA	1.3453895574111301	-0.97306179508082402	-1.1578929258547399	-0.54831211077178499	-0.86231130312118398
265	sp|Q96JE7|SC16B_HUMAN	234	S	NA	-2.1805548239329098	NA	NA	NA	NA	NA	NA	NA	-2.6976000474540802	-1.8157283787298599	-1.9512126468975	-2.2576782226501999
266	sp|Q96JG6|VPS50_HUMAN	498	S	-0.57371846705197005	NA	NA	NA	NA	0.31109135407598398	-0.36881657266349899	-1.2896890640119001	-0.94745958560846699	NA	NA	NA	NA
267	sp|Q96JM3|CHAP1_HUMAN	264	S	1.4533898732836299	0.25755009531314998	-1.1958397779704799	1.0066351212435301E-3	4.4395569538372898E-2	1.5698899687075101	1.41473413793221	1.37554551321117	NA	2.74255130276829E-2	0.275034191843256	0.47019058106851103	NA
268	sp|Q96L91|EP400_HUMAN	717	S	NA	-2.3611395175893599	NA	NA	NA	NA	NA	NA	NA	-1.95039421006698	-1.80471997449243	-2.7985466886418902	-2.8908971971561299
269	sp|Q96PC5|MIA2_HUMAN	1127	Y	-1.7847578582058701	1.0217395785821	2.80649743678797	1.7663956992930099E-4	1.60527900066053E-2	-1.7847578582058701	NA	NA	NA	0.78644941987250505	1.4455504887442201	0.77386563639691497	1.0810927693147601
270	sp|Q96PC5|MIA2_HUMAN	1125	S	-1.6949140141636401	1.0217395785821	2.71665359274574	1.12916964985977E-6	1.06933852787447E-3	-1.7847578582058701	-2.1993279584180598	-1.60442257083988	-1.1911476691907501	0.78644941987250505	1.4455504887442201	0.77386563639691497	1.0810927693147601
271	sp|Q96PC5|MIA2_HUMAN	1125	S	NA	-0.34852172643095097	NA	NA	NA	NA	NA	NA	NA	-0.35002754493286098	-0.15904250872763201	-0.325843883946492	-0.55917296811682105
272	sp|Q96PC5|MIA2_HUMAN	1130	S	NA	-0.87120888010850495	NA	NA	NA	NA	NA	NA	NA	-1.28669778664162	-0.41448571061879702	-0.86377900276437103	-0.91987302040922703
273	sp|Q96PK6|RBM14_HUMAN	618	S	1.0719931860266101	-0.78453777169037198	-1.85653095771698	4.0350701738349698E-5	6.1531400599988502E-3	1.13140449882669	0.985479442756514	NA	1.0990956164966099	-0.26764956310939603	-1.0770735976405199	-1.00823800524464	-0.78518992076693395
274	sp|Q96RK0|CIC_HUMAN	173	S	-0.84930079678978099	-2.0286257110324502	-1.1793249142426701	2.50354040973459E-4	1.9586393970767099E-2	-0.83559487945112199	-0.87380716597697605	-0.681752673933533	-1.0060484677974899	NA	-2.0706986158735199	-1.91440784389622	-2.1007706733276099
275	sp|Q96RK0|CIC_HUMAN	1382	S	-1.8723342990224301	0.601442649311142	2.4737769483335801	1.5049338347304799E-4	1.5379120719556501E-2	-1.8723342990224301	NA	NA	NA	0.77786898023053597	0.39946165458491401	0.58873092332176402	0.63970903910735599
276	sp|Q96T23|RSF1_HUMAN	622	S	1.4139587008293599	NA	NA	NA	NA	1.55801246329762	1.2122935924884799	1.36956047225009	1.51596827528125	NA	NA	NA	NA
277	sp|Q99700|ATX2_HUMAN	728	S	9.7302348639397504E-2	2.2776972532342601	2.1803949045948601	8.3783482258961098E-6	2.70046828934326E-3	-0.32056145704463002	0.66302857834519802	-5.4796755804167999E-2	0.10153902906119	2.6101927724539302	2.0975281783997901	1.9235635682676899	2.4795044938156101
278	sp|Q99873|ANM1_HUMAN	121	S	NA	-3.0484806221041798	NA	NA	NA	NA	NA	NA	NA	-3.5831694492535799	-2.5290447288161402	-3.2062727562726998	-2.87543555407429
279	sp|Q9BRS8|LARP6_HUMAN	409	S	-2.12624548415813	0.61124277511629899	2.7374882592744298	3.17608301412381E-5	5.3915507317116897E-3	NA	-1.73783181353244	-2.51465915478382	NA	0.94991366012214795	0.79380475028312403	0.42833436848002299	0.27291832157990198
280	sp|Q9BRS8|LARP6_HUMAN	447	S	NA	-0.73576280162490604	NA	NA	NA	NA	NA	NA	NA	-0.86626290080001001	-0.50021233196509995	-0.87353683528256698	-0.70303913845194899
281	sp|Q9BRS8|LARP6_HUMAN	451	S	NA	-0.73576280162490604	NA	NA	NA	NA	NA	NA	NA	-0.86626290080001001	-0.50021233196509995	-0.87353683528256698	-0.70303913845194899
282	sp|Q9BTC0|DIDO1_HUMAN	1456	S	2.1122683720955999	0.915512407476756	-1.1967559646188499	6.8074892697251503E-4	3.57010628520609E-2	2.4482552370396302	2.22992849782782	2.06365846736169	1.7072312861532799	1.4159974298828999	0.89820974555146205	0.73498439293993401	0.61285806153272904
283	sp|Q9BWT3|PAPOG_HUMAN	708	S	-1.96214721751208	NA	NA	NA	NA	-1.8586415010661099	-1.90219463117192	-1.8480359533378901	-2.23971678447238	NA	NA	NA	NA
284	sp|Q9BXB4|OSB11_HUMAN	174	S	0.50298956971911102	-1.9866514223849101	-2.4896409921040199	4.2165468994604798E-4	2.6162946520307599E-2	1.6963817292423899	-0.42584966996030799	-0.56991836723391498	1.31134458682828	-2.0295692137656398	-1.9118187708848899	-1.8900317616222	-2.1151859432668898
285	sp|Q9BXB5|OSB10_HUMAN	30	S	NA	-0.13077177264008399	NA	NA	NA	NA	NA	NA	NA	8.2435324342251995E-2	-6.7313089794870204E-2	-0.31206074836072401	-0.22614857674699401
286	sp|Q9BYG3|MK67I_HUMAN	247	S	-0.60446687710773195	-2.3475886669353399	-1.7431217898276099	7.5676438926101701E-6	2.70046828934326E-3	-0.76219173578812105	-0.421243901635939	-0.360040033547672	-0.87439183745919702	-2.2364644577042401	-2.5285734125628299	-2.1315345841231901	-2.4937822133511101
287	sp|Q9BZ23|PANK2_HUMAN	168	S	-0.202064362813376	-3.11579964474342	-2.9137352819300402	6.2259078472116502E-4	3.3616096085253198E-2	9.7946703661654505E-2	-0.84015513808972098	0.34542307604492001	-0.41147209287035902	NA	NA	-3.11579964474342	NA
288	sp|Q9C0B0|UNK_HUMAN	375	S	-2.2401330325713098	0.28041180732184301	2.5205448398931498	7.5869539973541695E-4	3.7613157070782603E-2	NA	NA	NA	-2.2401330325713098	0.370243943014885	0.74813545356511202	-0.29580257191640402	0.29907040462377898
289	sp|Q9C0C2|TB182_HUMAN	1103	S	NA	-1.7857173260519601	NA	NA	NA	NA	NA	NA	NA	-1.3423612406941201	-1.5702292701093601	-2.2295725056575102	-2.0007062877468398
290	sp|Q9C0C2|TB182_HUMAN	1029	S	NA	-1.9735643513397301	NA	NA	NA	NA	NA	NA	NA	-1.67935342492943	-1.99211768505749	-2.4823040524869202	-1.7404822428850899
291	sp|Q9H074|PAIP1_HUMAN	77	S	0.13853273262014701	1.6469157494076301	1.5083830167874901	5.6567247905321097E-4	3.1929779202669498E-2	6.9676517898895604E-2	0.42451319060493697	5.6622164384298604E-3	5.4279005538324203E-2	1.7819531468463401	2.4818053019644801	1.1440124159964999	1.1798921328232099
292	sp|Q9H074|PAIP1_HUMAN	77	S	NA	-1.40395349873745	NA	NA	NA	NA	NA	NA	NA	-0.74975675805435504	-0.82082463228926295	-2.8298698024989402	-1.21536280210724
293	sp|Q9H074|PAIP1_HUMAN	65	T	NA	-1.40395349873745	NA	NA	NA	NA	NA	NA	NA	-0.74975675805435504	-0.82082463228926295	-2.8298698024989402	-1.21536280210724
294	sp|Q9H0C8|ILKAP_HUMAN	13	S	-1.06884928591647	0.11196084741451599	1.1808101333309899	1.8922062026808899E-4	1.6855622975762301E-2	-0.715106706347999	-1.4437338445573	-1.02095997743277	-1.09559661532782	0.13075785058467301	9.62923503007551E-2	0.21484351526505999	5.9496735075753402E-3
295	sp|Q9H0K1|SIK2_HUMAN	358	S	-0.95972491017130401	NA	NA	NA	NA	-0.81310963350729104	-0.30060580731410802	-0.55159354527736204	-2.1735906545864498	NA	NA	NA	NA
296	sp|Q9H1K0|RBNS5_HUMAN	230	S	NA	-2.69058715844755	NA	NA	NA	NA	NA	NA	NA	-2.9201575578729302	-2.7347871519307998	-2.7648597338340299	-2.34254419015245
297	sp|Q9H2G2|SLK_HUMAN	779	S	NA	1.04821603675273	NA	NA	NA	NA	NA	NA	NA	-0.33000465844249399	1.81445852832758	1.2592285245738699	1.4491817525519499
298	sp|Q9H2Y7|ZN106_HUMAN	640	T	-0.50096653765527899	0.544082637839024	1.0450491754943001	5.1052110744428004E-4	2.9815010067143599E-2	-0.39301435639999199	-0.79247123843451195	-0.49602964718102399	-0.32235090860559001	0.70529415417446994	0.20917839988428499	0.73673005542329395	0.52512794187404699
299	sp|Q9H307|PININ_HUMAN	66	S	-0.108949497237052	-1.8413071260363201	-1.7323576287992599	2.3669925736541399E-4	1.9258070395815799E-2	-0.45433445274865197	5.5714324143668503E-2	-0.227747537577284	0.19056967723406101	NA	NA	-1.7847615358165201	-1.8978527162561201
300	sp|Q9H4G0|E41L1_HUMAN	541	S	-2.2702187311918398	0.81542209672737598	3.08564082791922	1.2586823158723101E-4	1.33227821128273E-2	-2.2702187311918398	NA	NA	NA	0.75954104272712797	NA	0.78088614260984301	0.90583910484515595
301	sp|Q9H4G0|E41L1_HUMAN	544	S	-1.38495124385701	0.54289286393445102	1.9278441077914601	7.3989656584994801E-5	9.2456241707666396E-3	-1.2823508064256	-1.1634578007296199	-1.60852541145619	-1.48547095681663	-5.8046655651645802E-2	NA	0.78088614260984301	0.90583910484515595
302	sp|Q9H4G0|E41L1_HUMAN	784	S	1.08744597356801	2.4643229040277599	1.3768769304597499	1.9846494776280601E-4	1.7335816844873401E-2	0.59515279139189603	1.3224014495120699	1.37222356098446	1.0600060923836301	2.8559227714006998	2.3769225989770799	2.19642244251959	2.4280238032136801
303	sp|Q9H4L4|SENP3_HUMAN	181	S	5.0018812057013903E-2	1.1360849164715501	1.0860661044145301	3.1849709398541098E-4	2.2567218580626699E-2	0.35213239362291698	2.1777522846277701E-2	-0.16371021391906501	-1.0124454322073999E-2	1.2201492301225401	0.95377737126581696	1.38100741692639	0.98940564757143501
304	sp|Q9H4L4|SENP3_HUMAN	169	S	5.0018812057013903E-2	1.1360849164715501	1.0860661044145301	3.1849709398541098E-4	2.2567218580626699E-2	0.35213239362291698	2.1777522846277701E-2	-0.16371021391906501	-1.0124454322073999E-2	1.2201492301225401	0.95377737126581696	1.38100741692639	0.98940564757143501
305	sp|Q9H6R7|WDCP_HUMAN	690	S	-2.4945787684124499	0.12536533570549799	2.6199441041179501	9.8001185759823199E-6	2.7553645883785301E-3	-2.69462589734185	NA	-2.2945316394830599	NA	0.25997803687876703	0.17220565428800499	-0.180740863064	0.25001851471922099
306	sp|Q9HA47|UCK1_HUMAN	253	S	0.874144932588094	-0.72527564916432297	-1.5994205817524201	6.2432999767529697E-5	8.5387070767506193E-3	1.05607722360475	1.1882651700543401	0.89390547320059299	0.35833186349268997	-0.58906302013950396	-0.47023297538694497	-1.1096676858513299	-0.73213891527951402
307	sp|Q9HC77|CENPJ_HUMAN	260	S	NA	-1.7522806361951599	NA	NA	NA	NA	NA	NA	NA	-1.8415350717714301	-2.1708086820651	-0.925171824548778	-2.0716069663953398
308	sp|Q9HCH0|NCK5L_HUMAN	473	S	NA	-0.99865994285983595	NA	NA	NA	NA	NA	NA	NA	-1.08972682839684	-0.77758496530323196	-1.2546672762412201	-0.87266070149805197
309	sp|Q9NPI6|DCP1A_HUMAN	353	S	-0.72783523797703298	2.4530534730518001	3.18088871102883	1.4558010102925599E-7	9.2140197127709399E-4	-1.2470903184681801	-0.68207266958828405	-0.609887300365479	-0.372290663486194	2.5926066205752001	2.7368787840742499	2.0610511609414401	2.4216773266163001
310	sp|Q9NPI6|DCP1A_HUMAN	353	S	NA	0.30141629513287599	NA	NA	NA	NA	NA	NA	NA	-0.55464625841123705	0.11127314717868	1.1786899585719099	0.47034833319215202
311	sp|Q9NPI6|DCP1A_HUMAN	373	S	NA	0.30141629513287599	NA	NA	NA	NA	NA	NA	NA	-0.55464625841123705	0.11127314717868	1.1786899585719099	0.47034833319215202
312	sp|Q9NS69|TOM22_HUMAN	15	S	2.9177748183333398	1.8571733462461999	-1.06060147208714	3.6565703912823502E-4	2.4550868515199501E-2	2.81143443355875	3.0745678999225001	2.7835423963580301	3.00155454349408	1.9786144467384299	1.4960945753806001	1.8790435795581899	2.0749407833075799
313	sp|Q9NYF8|BCLF1_HUMAN	217	S	3.4360790500116001	-2.0864584980182399	-5.5225375480298498	9.4776313814033405E-7	1.06933852787447E-3	NA	3.5890289608381098	3.5439133251296	3.1752948640671002	NA	-3.0419607926780601	-1.7834393054134301	-1.43397539596322
314	sp|Q9NYF8|BCLF1_HUMAN	287	S	8.2246727521660397	0.30337903415508	-7.9212937180109604	7.7189428198190592E-6	2.70046828934326E-3	NA	8.6641357796892393	7.78520972464284	NA	1.4232299625135401	-1.0118623154225901	0.49876945537429601	NA
315	sp|Q9NZB2|F120A_HUMAN	383;32	S	NA	0.76604645065297905	NA	NA	NA	NA	NA	NA	NA	0.55010813466997699	0.817218521319933	1.2206193297328101	0.47623981688919598
316	sp|Q9NZM3|ITSN2_HUMAN	884	S	-2.2202903205381301	1.12035051405979	3.3406408345979299	5.1456846723490601E-5	7.2337070308007003E-3	NA	NA	NA	-2.2202903205381301	1.2680350267924201	1.47063110288239	0.85558568796989798	0.88715023859447095
317	sp|Q9NZM3|ITSN2_HUMAN	889	S	7.9761542614290498E-2	1.44878231541349	1.3690207727992001	1.0024145836879199E-3	4.4395569538372898E-2	NA	0.32518597395111598	0.146755064590155	-0.23265641069839901	1.7815771959764599	NA	1.2447880221514001	1.3199817281126101
318	sp|Q9NZM3|ITSN2_HUMAN	889	S	-2.2202903205381301	1.2086054560897601	3.4288957766278898	1.39897999375861E-4	1.44673827630416E-2	NA	NA	NA	-2.2202903205381301	1.2680350267924201	1.47063110288239	NA	0.88715023859447095
319	sp|Q9P2B4|CT2NL_HUMAN	568	S	-1.6993654200435	8.7733230308403897E-4	1.7002427523465899	2.4260892693954899E-4	1.9258070395815799E-2	-1.6876603433941699	-1.60106505315878	-1.8093708635775501	NA	-0.228296746401732	NA	0.455488700827685	-0.22455995751670099
320	sp|Q9P2K3|RCOR3_HUMAN	376	T	NA	-0.88673615342478496	NA	NA	NA	NA	NA	NA	NA	-1.3470096288586	-1.1290598573394801	-1.29951864796365	0.22864352046259301
321	sp|Q9UDY2|ZO2_HUMAN	986	S	-0.51133973566436997	NA	NA	NA	NA	-0.41428241820893302	-0.27395599009930199	-0.49892818718269699	-0.85819234716654602	NA	NA	NA	NA
322	sp|Q9UEY8|ADDG_HUMAN	677	S	1.2583845153025499	-0.39147718941273202	-1.6498617047152899	3.4818485594849803E-5	5.4958230683660198E-3	NA	1.41208222435826	1.3361907125863399	1.02688060896306	-0.48823524695291598	-0.31523763639844399	-0.58296512408124801	-0.17947075021831799
323	sp|Q9UIF9|BAZ2A_HUMAN	496	S	NA	-1.8247530172394999	NA	NA	NA	NA	NA	NA	NA	-1.53159673320579	-1.81577621785318	-2.1786675454284898	-1.7729715724705299
324	sp|Q9UIF9|BAZ2A_HUMAN	509	S	NA	-1.8247530172394999	NA	NA	NA	NA	NA	NA	NA	-1.53159673320579	-1.81577621785318	-2.1786675454284898	-1.7729715724705299
325	sp|Q9UJX2|CDC23_HUMAN	588	S	-1.88123519932649	-0.23028739161553399	1.6509478077109601	3.2636538931551998E-5	5.4376100142069098E-3	-1.7196517755904499	-1.68824358645918	-1.9180085641053499	-2.1990368711509798	0.17402727801894399	-0.62201738611679103	-0.38334725670313402	-8.9812201661153807E-2
326	sp|Q9UK61|TASOR_HUMAN	972	S	-1.0961657520810899	NA	NA	NA	NA	-0.94624041066821196	-1.26812777211325	-0.67887666680106096	-1.49141815874183	NA	NA	NA	NA
327	sp|Q9UKA4|AKA11_HUMAN	1337	S	NA	-1.3281378409058899	NA	NA	NA	NA	NA	NA	NA	-1.45655107928949	-1.7616946004848899	-1.7074531846940599	-0.38685249915511699
328	sp|Q9UKG1|DP13A_HUMAN	401	S	1.4614595601864799	2.9139212819146199	1.4524617217281399	7.8575053862829099E-5	9.4258634613849802E-3	1.04643178017452	1.7257067058902	1.7405602675695999	1.33313948711161	3.0276424995865501	2.9137493402470001	2.6115144082211201	3.1027788796037998
329	sp|Q9UKJ3|GPTC8_HUMAN	1107	S	-0.216007796953918	NA	NA	NA	NA	-0.50429051876120701	0.111049132914042	-8.16825628539007E-2	-0.38910723911460698	NA	NA	NA	NA
330	sp|Q9UKK3|PARP4_HUMAN	1335	S	NA	-2.9011269790681999	NA	NA	NA	NA	NA	NA	NA	-3.2380825093259999	-2.0720701537554702	-2.5954852124149101	-3.6988700407764101
331	sp|Q9UKV3|ACINU_HUMAN	710	S	4.6378075435909496	2.6854444126466799	-1.9523631309442699	6.2638064584366005E-5	8.5387070767506193E-3	4.9200946468411404	4.23200850138916	4.6109780402402301	4.7881489858932698	NA	2.84706192684602	3.01727870058347	2.1919926105105598
332	sp|Q9UKV3|ACINU_HUMAN	490	S	0.54017383034233502	1.72866535012583	1.1884915197835	3.8349972227159701E-4	2.5002514502011301E-2	1.00559674877244	0.49699141321017498	0.100063328956807	0.55804383042991801	1.58601602868893	1.9158377776712601	1.7685430690908599	1.64426452505228
333	sp|Q9ULS5|TMCC3_HUMAN	48	T	0.53927620489012296	1.9068605895083399	1.3675843846182201	3.4446659389680498E-4	2.40062167657339E-2	0.220950594032992	0.49449765925161399	0.84227784458472399	0.59937872169116002	1.6732441317239499	2.2385636892396699	NA	1.8087739475614
334	sp|Q9ULS5|TMCC3_HUMAN	46	S	0.51924203262310997	1.9068605895083399	1.3876185568852299	1.0452022453E-3	4.51511092247096E-2	0.220950594032992	0.49449765925161399	0.84227784458472399	NA	1.6732441317239499	2.2385636892396699	NA	1.8087739475614
335	sp|Q9UMN6|KMT2B_HUMAN	588	T	-2.20889446395518	NA	NA	NA	NA	-1.72921437340486	-1.8686259043373501	-2.7109359134923099	-2.5268016645861899	NA	NA	NA	NA
336	sp|Q9UNL2|SSRG_HUMAN	11	S	-0.414039620531995	-1.7035671040023099	-1.2895274834703101	3.6767782508226898E-5	5.7034437797675499E-3	-0.32095452579393002	-0.359075071231585	-0.52183336184309903	-0.45429552325936401	-1.6570466141926199	-1.5753197928643401	-1.96464462764666	-1.6172573813055999
337	sp|Q9UPN3|MACF1_HUMAN	4521	S	1.11624109180792	NA	NA	NA	NA	1.17771036773948	1.2776872533483901	1.1548788531273	0.85468789301652504	NA	NA	NA	NA
338	sp|Q9UPQ0|LIMC1_HUMAN	718	S	1.1366593069954301	3.3973119153988498	2.26065260840342	4.4792477223720597E-5	6.6022030984364396E-3	0.87943626751772697	NA	1.3207632635817099	1.2097783898868499	4.0989197259688304	3.3656787100943202	2.8345276202975902	3.2901216052346598
339	sp|Q9UPQ0|LIMC1_HUMAN	207	S	-2.1886157140092299	NA	NA	NA	NA	-3.4561512569238899	-1.6483520798095199	-1.8239783081749701	-1.8259812111285301	NA	NA	NA	NA
340	sp|Q9UPQ0|LIMC1_HUMAN	681	S	NA	0.20110021769567599	NA	NA	NA	NA	NA	NA	NA	0.73355779134658305	-0.17668237519104599	3.2433876419021498E-2	0.21509157820814401
341	sp|Q9UPT8|ZC3H4_HUMAN	1267	S	0.50514196950221202	2.2984474161803101	1.7933054466781	9.3630890943148298E-4	4.2979445194668599E-2	0.77242086615621997	4.02402061481512E-2	NA	0.70276483620226404	1.6689449741792299	2.51456743519058	2.7118298391711	NA
342	sp|Q9UPT8|ZC3H4_HUMAN	1275	S	0.477614025118134	2.14200167819692	1.66438765307878	2.4003210275825901E-4	1.9258070395815799E-2	0.77242086615621997	4.02402061481512E-2	0.395030191965901	0.70276483620226404	1.6689449741792299	2.51456743519058	2.7118298391711	1.6726644642467401
343	sp|Q9UPU5|UBP24_HUMAN	1141	S	-1.05873797613913	1.4983613095773001	2.5570992857164301	1.67432747849102E-4	1.60527900066053E-2	NA	-1.15914641617946	NA	-0.958329536098801	1.498478572594	1.4982440465606099	NA	NA
344	sp|Q9UQ35|SRRM2_HUMAN	2449	S	1.6104281398631799	3.6616117569285702	2.0511836170653899	2.17289248746193E-5	4.5057137285974703E-3	1.35233485231948	1.8619929926006999	2.0139982480052598	1.21338646652727	4.0327451833577896	4.0022696390093602	3.23837122541878	3.37306097992834
345	sp|Q9UQ35|SRRM2_HUMAN	1003	T	3.3449117644880801	4.4599356661496197	1.11502390166155	8.9890467990348503E-4	4.1687862912843598E-2	3.52557881481474	3.6673574176196002	3.0320429783281502	3.15466784718982	4.8445159272726803	4.3568906026682797	4.5667954170265199	4.0715407176310103
346	sp|Q9UQ35|SRRM2_HUMAN	2329	T	-2.43928585905826	-1.4033143999058899	1.0359714591523701	8.3388782792636305E-4	4.0120260897612198E-2	NA	-2.56855411174431	-2.4358310605787001	-2.3134724048517801	-1.22857036220576	-1.3114602939314799	-1.4342280966244201	-1.6389988468618999
347	sp|Q9UQ80|PA2G4_HUMAN	361	S	NA	-0.74897041443109902	NA	NA	NA	NA	NA	NA	NA	-0.65365546902047	-0.84736277769074797	-0.68884994106333897	-0.80601346994983702
348	sp|Q9UQR1|ZN148_HUMAN	669	T	NA	-1.03504604686643	NA	NA	NA	NA	NA	NA	NA	-1.20747956860582	-0.24396295715351299	-1.0841963544392701	-1.6045453072671101
349	sp|Q9Y2U5|M3K2_HUMAN	331	S	0.38783849910423202	-0.79847664756805103	-1.1863151466722801	8.4311352972021598E-4	4.0143459392861E-2	-6.1731697014197999E-2	0.99791226640154795	0.52863416440331601	8.6539262626262603E-2	-0.94658564117589195	-0.74627761235301004	-0.80832993317394597	-0.69271340356935596
350	sp|Q9Y4A5|TRRAP_HUMAN	2077	S	-1.74727204011523	NA	NA	NA	NA	-1.8546026911829001	-0.91804927743059395	-2.0886261573888301	-2.1278100344585802	NA	NA	NA	NA
351	sp|Q9Y4F1|FARP1_HUMAN	510	S	-1.1111832646356601	1.2651558950149799	2.37633915965064	2.1254961787208701E-6	1.3729060141972401E-3	-1.39958027058142	-1.1398032990260001	-0.721606742288188	-1.1837427466470301	1.7877216052028599	1.1815602814180399	0.90931010301779003	1.18203159042121
352	sp|Q9Y4F3|MARF1_HUMAN	1571	S	-2.2781069638514899	-0.423919429638692	1.8541875342128	4.9293062681950498E-4	2.9370177811225799E-2	NA	-2.0322364799533501	-2.5239774477496302	NA	-0.65187982833451996	-0.19626195046592301	NA	-0.423616510115634
353	sp|Q9Y4G8|RPGF2_HUMAN	1021	T	NA	-1.1241136251439501	NA	NA	NA	NA	NA	NA	NA	-0.960404318365225	-1.50329195872993	-1.0009893757892001	-1.0317688476914499
354	sp|Q9Y4H2|IRS2_HUMAN	384	S	1.6508317765086999	2.9979042672163798	1.3470724907076801	6.6386495262466504E-4	3.51340763456712E-2	1.8409147461201101	0.96881839964044203	1.6444528728989101	2.1491410873753298	2.8709517549589498	3.1448935730112799	3.3035056184711502	2.6722661224241402
355	sp|Q9Y4H2|IRS2_HUMAN	932	S	3.4851312651434099	2.0679211995270501	-1.41721006561635	4.6723179898877198E-4	2.8212647620818699E-2	3.3489337284217702	4.2591458975311802	3.3397833991655599	2.9926620354551101	2.11643012310748	2.31858155800357	1.9692679139410001	1.8674052030561701
356	sp|Q9Y4H2|IRS2_HUMAN	1162	S	-1.4369704876957801	0.76221105381866905	2.19918154151445	3.62267250869275E-6	2.0370740350442902E-3	-1.53891472693461	-1.1523295411062899	-1.47212547168955	-1.5845122110526699	1.00978656891672	1.1981807130754401	0.49099243580267499	0.34988449747984002
357	sp|Q9Y4H2|IRS2_HUMAN	1149	S	0.80570052063269704	2.5856178827380498	1.7799173621053499	6.9571405563856494E-5	9.0178042467651594E-3	0.38766579995673101	NA	0.80844248959280995	1.2209932723485499	2.5595556382551199	2.87958740115615	2.4572698357972098	2.4460586557437298
358	sp|Q9Y4H2|IRS2_HUMAN	391	S	1.6508317765086999	2.9979042672163798	1.3470724907076801	6.6386495262466504E-4	3.51340763456712E-2	1.8409147461201101	0.96881839964044203	1.6444528728989101	2.1491410873753298	2.8709517549589498	3.1448935730112799	3.3035056184711502	2.6722661224241402
359	sp|Q9Y4H2|IRS2_HUMAN	1221	T	NA	-2.22935138430599	NA	NA	NA	NA	NA	NA	NA	-2.0499711895076098	-2.37497186097182	-1.9911569680168	-2.50130551872773
360	sp|Q9Y520|PRC2C_HUMAN	2686	S	NA	-1.2652852527143399	NA	NA	NA	NA	NA	NA	NA	-0.95243875555915702	-1.4153793336957901	-1.2047283961167301	-1.4885945254856801
361	sp|Q9Y520|PRC2C_HUMAN	2682	T	NA	-1.2652852527143399	NA	NA	NA	NA	NA	NA	NA	-0.95243875555915702	-1.4153793336957901	-1.2047283961167301	-1.4885945254856801
362	sp|Q9Y597|KCTD3_HUMAN	711	S	NA	0.172982202906031	NA	NA	NA	NA	NA	NA	NA	0.78024718972843599	-9.9779905227052504E-2	-0.12357542162778599	0.13503694875052599
363	sp|Q9Y5B6|PAXB1_HUMAN	191	S	-1.1082744551428501	NA	NA	NA	NA	-1.9885288600861499	0.38333595945174098	-2.1612940826200102	-0.66661083731698301	NA	NA	NA	NA
364	sp|Q9Y6I3|EPN1_HUMAN	435	S	NA	-0.96086394323330904	NA	NA	NA	NA	NA	NA	NA	-0.59340389465699594	-0.65806556199871102	-1.18423253911574	-1.4077537771617801

## Sheet: K&Tac+K
	LeadingProteins	PositionsINproteins	modAA	K+	Tac + K+	log2FC	p value	q value	Tac + K+	Tac + K+	Tac + K+	Tac + K+	K+	K+	K+	K+
1	sp|P08651|NFIC_HUMAN	339	S	-1.1348388001518299	0.54360001035332695	1.67843881050516	3.6277399600692398E-5	4.5491859099268298E-2	0.85901496259393895	0.54048902202674098	0.30775425752853902	0.467141799264086	-0.89356595966358399	-1.52827547531291	-1.1649333327501601	-0.95258043288066996
2	sp|P31350|RIR2_HUMAN	20	S	1.82964338578734	4.5308894555587402	2.7012460697714	4.2322729439104699E-5	4.6438614877057603E-2	4.9363011575893596	4.7861012562674903	3.99155223789238	4.4096031704857301	0.76118250094423801	1.72627681487428	2.52298607579666	2.3081281515341998
3	sp|Q07157|ZO1_HUMAN	968	S	-0.816430859640077	1.0450475372610899	1.8614783969011599	1.3738089907146099E-5	2.01434751193665E-2	1.0642479261075299	0.74751994284471501	1.0457981426357199	1.3226241374563801	-1.14592946696301	-0.81778744552578997	-0.47923488032620098	-0.82277164574531203
4	sp|Q14934|NFAC4_HUMAN	217	S	-3.0072114543722499	0.67850618332914503	3.6857176377014	3.25920913234132E-7	9.5364459212306902E-4	0.60138423169483002	0.67312484942183504	0.70523089270461603	0.73428475949529803	-2.6190673240768798	NA	-3.5519547945531902	-2.8506122444866802
5	sp|Q14934|NFAC4_HUMAN	213	S	-3.0072114543722499	0.67850618332914503	3.6857176377014	3.25920913234132E-7	9.5364459212306902E-4	0.60138423169483002	0.67312484942183504	0.70523089270461603	0.73428475949529803	-2.6190673240768798	NA	-3.5519547945531902	-2.8506122444866802
6	sp|Q96PC5|MIA2_HUMAN	1125	S	-1.7456757345287399	1.3019873236306101	3.04766305815936	3.2176100325129199E-7	9.5364459212306902E-4	1.26343713888038	1.14514493691855	1.3264169899626399	1.47295022876089	-1.8393951931008901	-2.2496489237270398	-1.6756996919512199	-1.2179591293358201
7	sp|Q9NPI6|DCP1A_HUMAN	353	S	-0.76040442267617403	1.9853892467507499	2.74579366942692	1.8640765915380601E-6	4.0907160801302699E-3	2.4185535475754198	2.1635320244670999	1.7327089757435199	1.62676243921694	-1.2933071173670601	-0.70800064327147205	-0.65480237594462198	-0.38550755412154197
8	sp|Q9Y3Q8|T22D4_HUMAN	165	S	-0.24912742346286901	1.9501717443123201	2.1992991677751901	1.3768609104146601E-5	2.01434751193665E-2	2.16652933513156	1.7387058169045799	1.9177076813550999	1.9777441438580401	-0.21476416836753701	-0.59176441614969799	5.9146314128626899E-2	NA
9	sp|A7XYQ1|SOBP_HUMAN	313	S	NA	-1.4136467183590899	NA	NA	NA	-1.29022965428083	-1.6438144271558199	-1.7565029580795299	-0.964039833920177	NA	NA	NA	NA
10	sp|O14649|KCNK3_HUMAN	335	T	0.30763391121164502	NA	NA	NA	NA	NA	NA	NA	NA	0.55511360759666195	0.68503979790903702	8.1658579138383397E-2	-9.1276339797502604E-2
11	sp|O15021|MAST4_HUMAN	1384	S	NA	-0.59038009621837295	NA	NA	NA	-1.4777718792463299	-0.39666799151501198	0.244830123926909	-0.73191063803906198	NA	NA	NA	NA
12	sp|O15033|AREL1_HUMAN	337	S	-1.03721580057948	NA	NA	NA	NA	NA	NA	NA	NA	-1.43511101198965	-1.1622840135496499	-0.87983360960079204	-0.67163456717783598
13	sp|O15075|DCLK1_HUMAN	332	S	NA	1.1252628954083199	NA	NA	NA	0.38485895070037501	1.8192046595201601	0.94904206020033099	1.3479459112123999	NA	NA	NA	NA
14	sp|O43491|E41L2_HUMAN	627	S	NA	-1.95502207438141	NA	NA	NA	-2.44519332993351	-1.5441542444974501	-2.3612385740562898	-1.4695021490383999	NA	NA	NA	NA
15	sp|O60503|ADCY9_HUMAN	688	S	NA	-0.95757151574335198	NA	NA	NA	-0.86011314485381096	-1.2283087748028301	-1.3593855577018099	-0.38247858561495301	NA	NA	NA	NA
16	sp|O75533|SF3B1_HUMAN	326	T	1.60078485319909	NA	NA	NA	NA	NA	NA	NA	NA	1.5382133764203401	1.2901912028585101	1.97034728407927	1.60438754943826
17	sp|O94804|STK10_HUMAN	952	T	0.33727551799587102	NA	NA	NA	NA	NA	NA	NA	NA	1.23082012665112E-2	0.30079174433481698	0.85018724067924101	0.18581488570291399
18	sp|O95251|KAT7_HUMAN	99	S	-0.39370496774041702	NA	NA	NA	NA	NA	NA	NA	NA	0.126829659127007	-0.73562200891377005	-0.43687677052603502	-0.52915075064886896
19	sp|P04920|B3A2_HUMAN	132	S	-1.84718067613061	NA	NA	NA	NA	NA	NA	NA	NA	-1.9468281261098801	-2.1957791735374999	-1.92666472357737	-1.3194506812977
20	sp|P08670|VIME_HUMAN	458	T	NA	-0.44713688240202298	NA	NA	NA	-2.1346883043632201	-1.3363868270671799	-0.85849763473455099	2.5410252365568602	NA	NA	NA	NA
21	sp|P17026|ZNF22_HUMAN	49	S	1.3747206672165699	NA	NA	NA	NA	NA	NA	NA	NA	1.42308444275085	1.37882696862427	1.5499964461035001	1.1469748113876701
22	sp|P23443|KS6B1_HUMAN	444	T	-1.6538492405793901	NA	NA	NA	NA	NA	NA	NA	NA	-1.62313899196881	-1.9822232453634601	-1.18766532408095	-1.8223694009043601
23	sp|P23588|IF4B_HUMAN	418	S	NA	-0.223057918696588	NA	NA	NA	-1.0703121522636101	0.54330461388050999	0.65316932343692502	-1.01839345984018	NA	NA	NA	NA
24	sp|P39086|GRIK1_HUMAN	423	S	9.1764552569496893E-2	NA	NA	NA	NA	NA	NA	NA	NA	0.397306996752333	6.0752546959465603E-3	0.25917099093883	-0.29549503210912198
25	sp|P46821|MAP1B_HUMAN	1256	S	NA	-1.28462851702564	NA	NA	NA	-1.5458635889205099	-2.1710398239535	-0.66463857054245901	-0.7569720846861	NA	NA	NA	NA
26	sp|P46821|MAP1B_HUMAN	2209	S	NA	0.160962701009327	NA	NA	NA	0.16926229701798701	-0.21456671539428099	0.39779103391638998	0.29136418849721402	NA	NA	NA	NA
27	sp|P46821|MAP1B_HUMAN	1427	S	NA	0.63072361884592198	NA	NA	NA	-0.25892739146177901	1.0197573447165	0.68809137679542298	1.0739731453335399	NA	NA	NA	NA
28	sp|P46821|MAP1B_HUMAN	2211	S	NA	0.160962701009327	NA	NA	NA	0.16926229701798701	-0.21456671539428099	0.39779103391638998	0.29136418849721402	NA	NA	NA	NA
29	sp|P48634|PRC2A_HUMAN	609	T	-0.25165779406280298	NA	NA	NA	NA	NA	NA	NA	NA	-0.43273766217803999	0.67278768247115195	-0.11563461514488101	-1.1310465813994399
30	sp|P52948|NUP98_HUMAN	1028	S	NA	-0.67651144821034004	NA	NA	NA	-1.7026708470093299	-0.191464589141254	-0.221267546750406	-0.59064280994037399	NA	NA	NA	NA
31	sp|P78559|MAP1A_HUMAN	1172	S	NA	-2.1954444446674701	NA	NA	NA	-2.2283252696795501	-2.2574132446940198	-2.2889285525945602	-2.0071107117017699	NA	NA	NA	NA
32	sp|P82094|TMF1_HUMAN	319	S	NA	-1.9840440772400101	NA	NA	NA	-3.29950361252651	-1.1265753111422501	-1.5091371208686499	-2.0009602644226301	NA	NA	NA	NA
33	sp|Q03188|CENPC_HUMAN	773	S	NA	-1.65968848242439	NA	NA	NA	-2.0907332188582601	-1.56525610192694	-1.36137844074343	-1.6213861681689401	NA	NA	NA	NA
34	sp|Q09666|AHNK_HUMAN	216	S	NA	-1.24696488675672	NA	NA	NA	-0.67948584301731296	-1.8348315342834001	-0.90736969161114001	-1.5661724781150299	NA	NA	NA	NA
35	sp|Q0VF96|CGNL1_HUMAN	198	S	NA	-1.70410698079442	NA	NA	NA	-2.3189657275706699	-1.94857458763141	-1.22270697841825	-1.3261806295573599	NA	NA	NA	NA
36	sp|Q0VF96|CGNL1_HUMAN	202	S	NA	-1.70410698079442	NA	NA	NA	-2.3189657275706699	-1.94857458763141	-1.22270697841825	-1.3261806295573599	NA	NA	NA	NA
37	sp|Q12830|BPTF_HUMAN	1251	S	NA	0.71905049127318799	NA	NA	NA	0.16083298680407301	1.6321484985047801	0.32743494480263202	0.75578553498126899	NA	NA	NA	NA
38	sp|Q12888|TP53B_HUMAN	1370	T	NA	-2.3294560096333501	NA	NA	NA	-2.1883830533651198	-2.9994084526193499	-1.57698991648121	-2.5530426160677	NA	NA	NA	NA
39	sp|Q12888|TP53B_HUMAN	1372	T	NA	-2.3294560096333501	NA	NA	NA	-2.1883830533651198	-2.9994084526193499	-1.57698991648121	-2.5530426160677	NA	NA	NA	NA
40	sp|Q12968|NFAC3_HUMAN	344	S	NA	-1.6926376387628601	NA	NA	NA	-1.0345671392040601	-2.1368380553275501	-1.23518656866766	-2.3639587918521801	NA	NA	NA	NA
41	sp|Q13439|GOGA4_HUMAN	71	S	NA	-9.5960627042067398E-2	NA	NA	NA	-0.19305147312719001	0.316075280094957	-5.2932676137127203E-2	-0.45393363899890898	NA	NA	NA	NA
42	sp|Q13439|GOGA4_HUMAN	78	S	NA	-9.5960627042067398E-2	NA	NA	NA	-0.19305147312719001	0.316075280094957	-5.2932676137127203E-2	-0.45393363899890898	NA	NA	NA	NA
43	sp|Q13573|SNW1_HUMAN	234	S	NA	-1.11343122974992	NA	NA	NA	-0.92106353648203199	-0.74681380925065399	-1.7052923086293399	-1.0805552646376499	NA	NA	NA	NA
44	sp|Q14449|GRB14_HUMAN	419	S	NA	1.07077183607142	NA	NA	NA	1.5510015406104101	1.3445145066347199	0.44763203104086902	0.93993926599966704	NA	NA	NA	NA
45	sp|Q14684|RRP1B_HUMAN	350	S	0.77728233764140997	NA	NA	NA	NA	NA	NA	NA	NA	0.95937026903543299	0.76071636222410099	1.1635548461088101	0.22548787319729099
46	sp|Q14789|GOGB1_HUMAN	3010	S	-0.22009225093933399	NA	NA	NA	NA	NA	NA	NA	NA	-0.888262169274466	-0.29594807921049099	0.32861312734679499	-2.4771882619172899E-2
47	sp|Q14934|NFAC4_HUMAN	81	S	NA	-1.8621379915355001	NA	NA	NA	-1.13230914941515	-2.36602978682859	-2.44260835554942	-1.5076046743488301	NA	NA	NA	NA
48	sp|Q14934|NFAC4_HUMAN	226	T	NA	1.84279762369848	NA	NA	NA	1.8265624932587901	1.87178851326811	1.69621546194922	1.9766240263178001	NA	NA	NA	NA
49	sp|Q14934|NFAC4_HUMAN	142	S	NA	0.36034468260719998	NA	NA	NA	-0.109387641440405	0.62155959951888995	0.57528717103722804	0.35391960131308597	NA	NA	NA	NA
50	sp|Q14934|NFAC4_HUMAN	221	S	NA	1.84279762369848	NA	NA	NA	1.8265624932587901	1.87178851326811	1.69621546194922	1.9766240263178001	NA	NA	NA	NA
51	sp|Q14934|NFAC4_HUMAN	73	S	NA	-0.97679148271152505	NA	NA	NA	-2.1452277067995098	-0.67852981083103103	-0.33425006517107497	-0.749158348044487	NA	NA	NA	NA
52	sp|Q14980|NUMA1_HUMAN	1769	S	-1.3772382150812701	NA	NA	NA	NA	NA	NA	NA	NA	-1.9354088250806201	-1.42623297336007	-1.0374197896386199	-1.1098912722457701
53	sp|Q15262|PTPRK_HUMAN	856	S	NA	-1.2787257690940701	NA	NA	NA	-1.2447138416374299	-1.2688574251774101	-1.6635918442317199	-0.93773996532970305	NA	NA	NA	NA
54	sp|Q27J81|INF2_HUMAN	589	S	1.6592873824084799	NA	NA	NA	NA	NA	NA	NA	NA	1.2880162168693801	1.92356235864569	1.7473889250552499	1.67818202906362
55	sp|Q3YEC7|RABL6_HUMAN	641	S	NA	-2.2863869763163698	NA	NA	NA	-2.0208621543416401	-2.332839077254	-2.1981633186635401	-2.5936833550062901	NA	NA	NA	NA
56	sp|Q5T5C0|STXB5_HUMAN	692	S	NA	-1.17640606557434	NA	NA	NA	-1.11552769956624	-1.12086306511883	-1.52756138617207	-0.94167211144021301	NA	NA	NA	NA
57	sp|Q5VZL5|ZMYM4_HUMAN	1240	S	NA	1.8444049364530599	NA	NA	NA	0.80490159131312899	2.4703286878969402	2.2556301776685199	1.8467592889336299	NA	NA	NA	NA
58	sp|Q66K74|MAP1S_HUMAN	741	S	NA	-0.78086148660211696	NA	NA	NA	-0.85707834484065804	-0.95991791883676703	-0.699239510620982	-0.60721017211006301	NA	NA	NA	NA
59	sp|Q7Z5L9|I2BP2_HUMAN	404	T	NA	0.20039970477031399	NA	NA	NA	1.3459940468057601	1.2025853921799801	-3.1573545990860001	1.41037397918152	NA	NA	NA	NA
60	sp|Q86TB9|PATL1_HUMAN	184	S	-3.0462128240228399	NA	NA	NA	NA	NA	NA	NA	NA	-2.89825936720458	-2.6403302366510202	-2.9275655644888698	-3.71869612774689
61	sp|Q86VY9|T200A_HUMAN	350	S	NA	-1.2930011063362099	NA	NA	NA	-1.16438950238248	-1.2791685148360601	-1.6916727800393401	-1.0367736280869599	NA	NA	NA	NA
62	sp|Q86YS7|C2CD5_HUMAN	314	T	-0.63148931613246095	NA	NA	NA	NA	NA	NA	NA	NA	-0.74674592009542096	-0.68701481951699905	-0.42931453489619598	-0.66288199002122705
63	sp|Q8IWB9|TEX2_HUMAN	262	T	-1.5670778574092099	NA	NA	NA	NA	NA	NA	NA	NA	-2.0385028740821798	-1.2448751531676601	-1.6003349882093101	-1.3845984141776999
64	sp|Q8IY92|SLX4_HUMAN	1455	S	NA	-0.85375044949302503	NA	NA	NA	-0.49392314659089098	-0.66514034879920703	-0.99780630552553196	-1.2581319970564699	NA	NA	NA	NA
65	sp|Q8N2U9|PQLC1_HUMAN	112	T	-1.25170544857481	NA	NA	NA	NA	NA	NA	NA	NA	-1.24129781132906	-1.6305397278556	-0.489787049372088	-1.64519720574248
66	sp|Q8N3V7|SYNPO_HUMAN	890	S	NA	-0.79393753242218501	NA	NA	NA	-0.86651654387505594	-0.80099784368806404	-0.964518823089346	-0.54371691903627495	NA	NA	NA	NA
67	sp|Q8N5C8|TAB3_HUMAN	383	S	NA	-0.37043152330358697	NA	NA	NA	-0.78238391461353196	-0.25474447414475299	0.24234134659741399	-0.68693905105347597	NA	NA	NA	NA
68	sp|Q8N5C8|TAB3_HUMAN	385	S	NA	-0.37043152330358697	NA	NA	NA	-0.78238391461353196	-0.25474447414475299	0.24234134659741399	-0.68693905105347597	NA	NA	NA	NA
69	sp|Q8NE71|ABCF1_HUMAN	105	S	NA	-0.82425147329456705	NA	NA	NA	-3.2773364913306899	-0.80762057332693504	0.18968870395850701	0.598262467520844	NA	NA	NA	NA
70	sp|Q8TAQ2|SMRC2_HUMAN	810	S	NA	-1.3285107641909499	NA	NA	NA	-1.79872379652196	-0.99356509756038103	-1.39686950235667	-1.12488466032479	NA	NA	NA	NA
71	sp|Q8TF05|PP4R1_HUMAN	629	T	-1.5068534015709201	NA	NA	NA	NA	NA	NA	NA	NA	-2.5015539735490799	-0.59698487029696401	-0.86374283145445496	-2.0651319309831702
72	sp|Q8TF05|PP4R1_HUMAN	632	S	-1.5068534015709201	NA	NA	NA	NA	NA	NA	NA	NA	-2.5015539735490799	-0.59698487029696401	-0.86374283145445496	-2.0651319309831702
73	sp|Q92797|SYMPK_HUMAN	1259	S	NA	0.238559068447802	NA	NA	NA	-0.77365054606647299	0.435581940050498	0.58748403381441705	0.70482084599276695	NA	NA	NA	NA
74	sp|Q96K83|ZN521_HUMAN	1185	S	NA	-0.125776993133037	NA	NA	NA	-1.10072852044578	-0.34987352603886501	0.29864640366974199	0.64884767028275803	NA	NA	NA	NA
75	sp|Q96PC5|MIA2_HUMAN	1130	S	NA	-0.70718032274243303	NA	NA	NA	-0.55146943634234902	-0.70738995478157096	-1.1819632018452499	-0.38789869800056598	NA	NA	NA	NA
76	sp|Q96PC5|MIA2_HUMAN	1125	S	NA	-0.58325387844435295	NA	NA	NA	-0.57195486571620502	-0.37744338436425001	-0.99804401085697703	-0.38557325283998101	NA	NA	NA	NA
77	sp|Q96PU5|NED4L_HUMAN	487	S	NA	-0.72237490143296601	NA	NA	NA	-0.68551250967708199	-1.37028713371693	-0.50716219213207103	-0.32653777020577901	NA	NA	NA	NA
78	sp|Q96PU5|NED4L_HUMAN	473	T	NA	-0.72237490143296601	NA	NA	NA	-0.68551250967708199	-1.37028713371693	-0.50716219213207103	-0.32653777020577901	NA	NA	NA	NA
79	sp|Q96Q05|TPPC9_HUMAN	551	S	NA	-2.7516914555480598	NA	NA	NA	-2.71840620189686	-2.3237253595734302	-3.5736569990113001	-2.3909772617106499	NA	NA	NA	NA
80	sp|Q96RT1|ERBIN_HUMAN	1015	S	NA	-0.88038304632416298	NA	NA	NA	-1.3352405279692099	-1.47179707384905	-0.14421863456049999	-0.57027594891789102	NA	NA	NA	NA
81	sp|Q9BR39|JPH2_HUMAN	490	T	8.8276968770099898E-2	NA	NA	NA	NA	NA	NA	NA	NA	-0.55622782381251601	0.19336755092191199	0.52160384130305604	0.19436430666794699
82	sp|Q9BRS8|LARP6_HUMAN	447	S	NA	-1.49648839579183	NA	NA	NA	-1.65026635950942	-1.1027222900379201	-2.1233342527838599	-1.10963068083613	NA	NA	NA	NA
83	sp|Q9BRS8|LARP6_HUMAN	451	S	NA	-1.49648839579183	NA	NA	NA	-1.65026635950942	-1.1027222900379201	-2.1233342527838599	-1.10963068083613	NA	NA	NA	NA
84	sp|Q9BWT3|PAPOG_HUMAN	708	S	-2.0179703727964302	NA	NA	NA	NA	NA	NA	NA	NA	-1.9144359448216199	-1.94773856863554	-1.92577050966779	-2.2839364680607801
85	sp|Q9BZ72|PITM2_HUMAN	644	S	NA	-1.7066491593597599	NA	NA	NA	-2.9519855852075998	-1.1108527765628	-1.58734856453677	-1.1764097111318801	NA	NA	NA	NA
86	sp|Q9C0C2|TB182_HUMAN	1103	S	NA	-1.8997273814666999	NA	NA	NA	-1.79904765251323	-2.2534875380839399	-2.1447225708255702	-1.40165176444405	NA	NA	NA	NA
87	sp|Q9GZR2|REXO4_HUMAN	419	S	-2.52073120908255	NA	NA	NA	NA	NA	NA	NA	NA	-2.1823505881844301	-2.9078410964214001	-2.50826415472529	-2.4844689969990901
88	sp|Q9H2G2|SLK_HUMAN	779	S	NA	1.70871600821433	NA	NA	NA	1.39038013644929	1.52517116046916	2.49491199054494	1.42440074539392	NA	NA	NA	NA
89	sp|Q9HCH0|NCK5L_HUMAN	473	S	NA	-0.39224162261483803	NA	NA	NA	-0.59005787006967803	-0.55512646184853398	0.269189921025283	-0.69297207956642204	NA	NA	NA	NA
90	sp|Q9P260|RELCH_HUMAN	453	S	NA	1.5231378139306501E-2	NA	NA	NA	8.3106883945869403E-2	0.114304252854255	1.80723762519574E-3	-0.138292861868094	NA	NA	NA	NA
91	sp|Q9UBF9|MYOTI_HUMAN	233	S	NA	0.48215185564752799	NA	NA	NA	-0.57446997332440297	0.73519484156440895	1.30683451042454	0.46104804392556697	NA	NA	NA	NA
92	sp|Q9UBF9|MYOTI_HUMAN	231	S	NA	0.48215185564752799	NA	NA	NA	-0.57446997332440297	0.73519484156440895	1.30683451042454	0.46104804392556697	NA	NA	NA	NA
93	sp|Q9UN36|NDRG2_HUMAN	353	S	-0.53402210825249297	NA	NA	NA	NA	NA	NA	NA	NA	-0.108762325634801	-1.0109265615746099	-0.42320001405795898	-0.59319953174259898
94	sp|Q9UPT8|ZC3H4_HUMAN	908	S	NA	1.8506175202850901	NA	NA	NA	2.42254324967704	2.165079402895	1.6318917977991101	1.1829556307692199	NA	NA	NA	NA
95	sp|Q9UQ35|SRRM2_HUMAN	1014	S	NA	4.3731821699176496	NA	NA	NA	4.9995279025748998	3.99447689181223	4.6388510696590499	3.85987281562443	NA	NA	NA	NA
96	sp|Q9Y2S7|PDIP2_HUMAN	292	T	-2.3247986066505999	NA	NA	NA	NA	NA	NA	NA	NA	-3.1083489576153198	-2.06228095572683	-1.45210051658424	-2.6764639966760102
97	sp|Q9Y2T1|AXIN2_HUMAN	244	S	NA	-2.2421534524631399	NA	NA	NA	-2.4426186288148801	-2.1115598865957899	-2.88835567853832	-1.5260796159035801	NA	NA	NA	NA
98	sp|Q9Y3Q8|T22D4_HUMAN	279	S	NA	-3.1785314502088098	NA	NA	NA	-2.9107677648430599	-3.13158786101314	-3.3268493437380502	-3.3449208312409899	NA	NA	NA	NA
99	sp|Q9Y4H2|IRS2_HUMAN	1221	T	NA	-2.5365762694529699	NA	NA	NA	-2.7511439913064799	-2.2684457884000402	-2.8714729211944099	-2.2552423769109602	NA	NA	NA	NA
100	sp|Q9Y6I3|EPN1_HUMAN	435	S	NA	-1.85509701914949	NA	NA	NA	-1.67233419485956	-1.8557012452165	-2.3553448430254602	-1.5370077934964399	NA	NA	NA	NA
101	sp|Q9Y6W5|WASF2_HUMAN	308	S	-0.61248596196821004	NA	NA	NA	NA	NA	NA	NA	NA	-2.0044909581533101	-0.206749339888704	-0.76735218128956395	0.52864863145873298

## Sheet: Vehicle&Tac
	LeadingProteins	PositionsINproteins	modAA	Veh	Tac	log2FC	p Value	q Value	Vehicle	Vehicle	Vehicle	Vehicle	Tac	Tac	Tac	Tac
1	sp|P07814|SYEP_HUMAN	883	S	5.1913628186281704	-2.9436596841615699	-8.1350225027897398	3.2428984943107601E-7	3.0788078304986302E-3	5.3984314794409904	4.9842941578153503	NA	NA	-2.9494056543416902	-2.9379137139814402	NA	NA
2	sp|P51991|ROA3_HUMAN	358	S	4.9777650673662297	-1.1744159403862999	-6.1521810077525396	2.30913563259833E-5	4.3845867391777198E-2	5.3350002992102299	NA	4.6205298355222304	NA	NA	-1.40645514099994	-2.1398026247769502	2.3009944617976799E-2
3	sp|Q8N4C8|MINK1_HUMAN	778	S	2.77945663920891	-2.73551629165111	-5.5149729308600204	5.9172226472147901E-6	1.40445279531643E-2	2.7881480923789801	2.6517856735368301	NA	2.8984361517109201	NA	NA	NA	-2.73551629165111
4	sp|Q9UK76|JUPI1_HUMAN	88	S	6.7851113782899901	-1.16942004212921	-7.9545314204192099	2.1597889091761502E-6	7.7372790111636001E-3	6.7851113782899901	NA	NA	NA	-1.6705894144061899	-1.74824621860261	-0.50201572032001396	-0.75682881518804102
5	sp|O00241|SIRB1_HUMAN	127;128	S	-2.3942729899101001	NA	NA	NA	NA	-1.73811222449005	-2.1428705037019902	-3.0128319382948998	-2.6832772931534699	NA	NA	NA	NA
6	sp|O14639|ABLM1_HUMAN	367	S	-2.0699061467961601	NA	NA	NA	NA	-2.0463007420746302	-1.9374259273890699	-2.1938638749823598	-2.1020340427385902	NA	NA	NA	NA
7	sp|O15446|RPA34_HUMAN	27	S	-2.1655523195636301	NA	NA	NA	NA	-2.1057859044757201	-2.7796471303553001	-1.90395154727876	-1.8728246961447299	NA	NA	NA	NA
8	sp|O43765|SGTA_HUMAN	77	S	-0.98871814639506606	NA	NA	NA	NA	-1.1700798031534101	-1.4804174456193	-0.88510684354506097	-0.41926849326249399	NA	NA	NA	NA
9	sp|O60343|TBCD4_HUMAN	568	T	-0.158010497107819	NA	NA	NA	NA	0.33199596773337797	-0.81836142082917995	-0.41012418059349598	0.264447645258022	NA	NA	NA	NA
10	sp|O75290|Z780A_HUMAN	156	S	-0.48705114318544102	NA	NA	NA	NA	-0.27819401525438903	-9.17621242220934E-3	-0.73114176206143699	-0.92969258300372903	NA	NA	NA	NA
11	sp|O75376|NCOR1_HUMAN	1111	S	NA	-1.37572901303609	NA	NA	NA	NA	NA	NA	NA	-1.7795029021469499	-0.98416387393877702	-1.6876281520060501	-1.0516211240525899
12	sp|O95251|KAT7_HUMAN	99	S	-0.229029307331124	NA	NA	NA	NA	-6.7700993546424698E-2	-6.7460624913313796E-2	-0.27690375831791098	-0.50405185254684504	NA	NA	NA	NA
13	sp|P18669|PGAM1_HUMAN	23	S	-0.76200037572881396	NA	NA	NA	NA	-1.62940925025549	-0.75682854515345999	0.49543657466472402	-1.1572002821710301	NA	NA	NA	NA
14	sp|P33527|MRP1_HUMAN	919	S	NA	-0.269063153095146	NA	NA	NA	NA	NA	NA	NA	0.29663677394946197	-0.34665928103115201	-0.250801665828496	-0.77542843947039897
15	sp|P42166|LAP2A_HUMAN;sp|P42167|LAP2B_HUMAN	154;154	T	NA	0.204272098719705	NA	NA	NA	NA	NA	NA	NA	1.6077652593148599	0.48817881787869699	-1.6273296865568001	0.34847400424206099
16	sp|P48551|INAR2_HUMAN	400	S	NA	-1.8053384283473399	NA	NA	NA	NA	NA	NA	NA	-1.6434016178870099	-2.0724195604558999	-1.7928302824535101	-1.7127022525929301
17	sp|Q01151|CD83_HUMAN	189	S	-0.70012580940455305	NA	NA	NA	NA	-1.1860706164172501	-0.63092993136176001	-0.28702023369062402	-0.69648245614857796	NA	NA	NA	NA
18	sp|Q02880|TOP2B_HUMAN	1457	S	NA	1.10183237950219	NA	NA	NA	NA	NA	NA	NA	0.42255393901020399	0.92885019521363299	1.77463766846973	1.28128771531519
19	sp|Q02880|TOP2B_HUMAN	1461	S	1.6259534909112801	NA	NA	NA	NA	1.4884859637102501	1.6939946309291201	1.6792574780920499	1.6420758909136901	NA	NA	NA	NA
20	sp|Q12888|TP53B_HUMAN	630	S	NA	-2.0937770695403901	NA	NA	NA	NA	NA	NA	NA	-2.47982249034159	-1.95185436092649	-2.6981193102026202	-1.2453121166908401
21	sp|Q1KMD3|HNRL2_HUMAN	226	S	3.9068368549632102	NA	NA	NA	NA	2.9938561835161801	4.6277195821264101	1.99754985515905	6.0082217990512099	NA	NA	NA	NA
22	sp|Q2M2I8|AAK1_HUMAN	20	S	NA	-0.60448441760538596	NA	NA	NA	NA	NA	NA	NA	-0.91313268533383996	-0.41813536628842801	-0.73740839963910598	-0.34926121916017
23	sp|Q3KR37|ASTRB_HUMAN	55	S	NA	1.10568581178068	NA	NA	NA	NA	NA	NA	NA	0.54622704018416701	0.97827343251897603	1.6429354993916501	1.2553072750279299
24	sp|Q7KZI7|MARK2_HUMAN	392	S	1.40552292209264	NA	NA	NA	NA	1.42574586860052	1.50352451889359	1.65081502314345	1.0420062777329899	NA	NA	NA	NA
25	sp|Q7Z401|MYCPP_HUMAN	1015	S	NA	-0.659665978620117	NA	NA	NA	NA	NA	NA	NA	-0.90120039811438901	-0.40470831267400198	-0.60703191818175894	-0.72572328551031595
26	sp|Q86VM9|ZCH18_HUMAN	34	S	NA	-1.6332127318201399	NA	NA	NA	NA	NA	NA	NA	-1.4739240710971	-1.12698432716967	-2.2157546246916402	-1.71618790432214
27	sp|Q8IWB9|TEX2_HUMAN	732	S	-1.7506096171662999	NA	NA	NA	NA	-1.8123673478587601	-1.6736480319207601	-1.8000284723901001	-1.7163946164955699	NA	NA	NA	NA
28	sp|Q8N573|OXR1_HUMAN	203	T	-0.97325536963961901	NA	NA	NA	NA	-0.422874090534199	-0.64709484874443302	-1.4033617814863399	-1.4196907577935001	NA	NA	NA	NA
29	sp|Q8TEK3|DOT1L_HUMAN	448	S	-1.61951170899577	NA	NA	NA	NA	-1.59648009306759	-1.82549684527473	-1.89947130228429	-1.1565985953564799	NA	NA	NA	NA
30	sp|Q8WXI9|P66B_HUMAN	134	S	-1.3367847454602999	NA	NA	NA	NA	-2.9759812092745102	-1.6208293071720701	-0.28784362269249703	-0.46248484270211099	NA	NA	NA	NA
31	sp|Q8WYP5|ELYS_HUMAN	1222	S	NA	-1.0635515713908099	NA	NA	NA	NA	NA	NA	NA	-0.52054556253787898	-2.8036537269565098	-0.45530182914543699	-0.47470516692343001
32	sp|Q92797|SYMPK_HUMAN	1259	S	-1.9528075793250099	NA	NA	NA	NA	-2.09134739451481	-1.64343682955881	-2.19132743431082	-1.8851186589156099	NA	NA	NA	NA
33	sp|Q92797|SYMPK_HUMAN	1257	T	-1.9528075793250099	NA	NA	NA	NA	-2.09134739451481	-1.64343682955881	-2.19132743431082	-1.8851186589156099	NA	NA	NA	NA
34	sp|Q96L91|EP400_HUMAN	736	S	NA	-1.1596524737176701	NA	NA	NA	NA	NA	NA	NA	-1.4221145711077401	-1.3919283700953999	-0.82737744600865903	-0.99718950765887404
35	sp|Q96PC5|MIA2_HUMAN	1144	S	NA	1.4480755063258199	NA	NA	NA	NA	NA	NA	NA	0.528641464478115	1.0608674594541001	2.3189433391718399	1.8838497621992301
36	sp|Q96RL1|UIMC1_HUMAN	140	S	-0.57066009343083401	NA	NA	NA	NA	-0.46480763932091101	2.89839768567292E-2	-1.4704308814851501	-0.37638582977400098	NA	NA	NA	NA
37	sp|Q96T23|RSF1_HUMAN	622	S	NA	1.5622509475516999	NA	NA	NA	NA	NA	NA	NA	1.67563490779383	1.7687854577294	1.2417047339587499	1.56287869072482
38	sp|Q9BYG3|MK67I_HUMAN	234	T	-1.5735772051104799	NA	NA	NA	NA	-1.3926749371670699	-1.3053114142678599	-1.67990725532705	-1.9164152136799699	NA	NA	NA	NA
39	sp|Q9H772|GREM2_HUMAN	55	S	-1.99710769164237	NA	NA	NA	NA	-1.89202875137454	-2.0246997377697902	-2.0715192658712902	-2.0001830115538501	NA	NA	NA	NA
40	sp|Q9NR30|DDX21_HUMAN	13	S	NA	-1.74109908538183	NA	NA	NA	NA	NA	NA	NA	-1.26220181892994	-1.61964867176397	-2.5062175707311201	-1.57632828010228
41	sp|Q9NRY4|RHG35_HUMAN	980	S	-0.58815447918438402	NA	NA	NA	NA	-0.96764634470723698	-0.85876669610724299	-0.203739164963404	-0.32246571095965398	NA	NA	NA	NA
42	sp|Q9NWH9|SLTM_HUMAN	1002	S	NA	0.35713004416359601	NA	NA	NA	NA	NA	NA	NA	1.09920743454258	0.41465394070588901	-0.323816334925419	0.23847513633133299
43	sp|Q9UK58|CCNL1_HUMAN	338	S	NA	9.9276603369837096E-2	NA	NA	NA	NA	NA	NA	NA	-0.142474422748464	0.29978765914731398	0.59284548410751103	-0.35305230702701301
44	sp|Q9ULH0|KDIS_HUMAN	1359	S	-1.55929021790178	NA	NA	NA	NA	-1.31315478908467	-1.41653856696237	-1.8006192222136299	-1.7068482933464699	NA	NA	NA	NA
45	sp|Q9ULL5|PRR12_HUMAN	1361	S	NA	0.72968698924520303	NA	NA	NA	NA	NA	NA	NA	0.12171977082923199	0.99919559705569505	1.29515062216273	0.50268196693315204
46	sp|Q9UPQ0|LIMC1_HUMAN	231	S	4.2110560705958999	NA	NA	NA	NA	4.1496498629807803	4.2827724590643497	4.98360531739268	3.4281966429457902	NA	NA	NA	NA
47	sp|Q9UPT8|ZC3H4_HUMAN	1269	S	NA	2.6099180451883899	NA	NA	NA	NA	NA	NA	NA	2.22035208362961	3.0044142725962	2.3974815218905001	2.8174243026372401
48	sp|Q9Y478|AAKB1_HUMAN	108	S	NA	1.1957654894838801	NA	NA	NA	NA	NA	NA	NA	1.0287578027167801	0.89684608831142199	0.82017767985424195	2.03728038705305
