# Supplementary material for: Calcineurin regulates aldosterone production via dephosphorylation of NFATC4
Source: JCI Insight. 2023 Jul 24;8(14):e157027. doi: 10.1172/jci.insight.157027 (PMC10443813; doi:10.1172/jci.insight.157027)
Supplement: Supplemental data 3 [file jciinsight-8-157027-s141.xlsx]

## Sheet: Sheet1
	Vehicle	Vehicle	Vehicle	Vehicle	K	K	K	K	Tac	Tac	Tac	Tac	Tac+K	Tac+K	Tac+K	Tac+K	qvalue
10122-sp|Q96PC5|MIA2_HUMAN-EHS(1)PYGPS(1)PLGWPSSETR-double	0.524043	-0.141217	0.193066	-0.122618	-2.51624	-2.73168	-2.06732	-2.84077	0.620757	0.529898	0.851621	0.707723	0.528773	0.465293	0.295292	0.700748	9.25837e-06
986-sp|P07814|SYEP_HUMAN-EYIPGQPPLS(0.001)QS(0.999)S(0.993)DS(0.003)S(0.003)PTR-single	3.948	4.15892	NA	NA	3.77993	NA	3.74225	3.90574	-3.94831	NA	-3.88998	NA	3.62201	4.14034	3.77122	4.13538	9.25837e-06
9324-sp|Q14934|NFAC4_HUMAN-FGLGS(1)PLPS(1)PR-double	-0.445285	-1.43584	-0.921548	-1.18313	-4.34688	-3.52212	-3.70896	NA	0.141569	-0.438555	0.0536047	-0.1165	-0.223508	-0.163349	-0.18824	0.0331482	6.0361e-05
9325-sp|Q14934|NFAC4_HUMAN-FGLGS(1)PLPS(1)PR-double	-0.445285	-1.43584	-0.921548	-1.18313	-4.34688	-3.52212	-3.70896	NA	0.141569	-0.438555	0.0536047	-0.1165	-0.223508	-0.163349	-0.18824	0.0331482	6.0361e-05
1233-sp|P20020|AT2B1_HUMAN-S(0.032)S(0.968)IHNFMTHPEFR-single	-2.98515	-2.26505	-3.33268	-3.42121	0.00266426	-0.535689	0.112664	0.199728	-2.98857	-3.15873	-3.27079	-2.8135	0.34162	0.567318	-0.301814	-0.162546	6.0361e-05
696-sp|O75569|PRKRA_HUMAN-EDS(1)GTFSLGK-single	0.0158434	0.345866	0.272507	0.0676001	2.02159	2.17603	2.12886	2.0229	-0.0370287	0.352761	NA	0.310996	2.09848	1.67179	2.40668	2.08146	6.0361e-05
2382-sp|Q09161|NCBP1_HUMAN-KT(0.005)S(0.994)DANET(0.001)EDHLESLICK-single	0.49174	0.673607	0.843903	0.475489	2.89942	3.14071	2.97608	3.12408	NA	0.877276	0.699352	NA	2.21604	2.42722	2.07178	1.67695	0.000121117
4210-sp|Q8IY18|SMC5_HUMAN-KNS(1)APQLPLLQSSGPFVEGSIVR-single	-2.28916	-1.81062	-1.9619	-2.32922	0.242599	0.110409	0.104003	1.04177	-2.88002	-2.1667	-2.23912	-1.90586	-0.454263	-0.000226305	-0.396309	-0.265798	0.000264786
4727-sp|Q8WWQ0|PHIP_HUMAN-AQS(1)YDIQAWK-single	-1.927	-1.52767	-1.95765	-1.90985	0.295405	0.19522	0.0283703	0.355153	-2.13604	-1.7031	-2.05931	-1.73424	-1.21264	-0.555159	-1.52553	-1.35628	0.00041034
5884-sp|Q9H6R7|WDCP_HUMAN-DSFSHS(0.999)PGAVSSLK-single	-0.753611	-0.645696	-0.638429	-1.10724	-3.20742	-3.66857	NA	NA	-1.04346	-1.02173	-1.03671	-1.15826	-1.62359	NA	-1.58632	-1.94439	0.000513215
10585-sp|Q9NZM3|ITSN2_HUMAN-T(0.021)VS(0.978)PGS(0.055)VS(0.945)PIHGQGQVVENLK-double	0.549209	0.32025	-0.000974414	-0.0383281	NA	NA	-3.11931	NA	0.61131	0.343101	0.700532	0.638413	-0.00814375	-0.000226305	-0.356352	-0.181459	0.000616336
3712-sp|Q6UUV7|CRTC3_HUMAN-S(1)NPSIQATLNK-single	1.11522	1.11714	0.573176	0.53803	-1.4742	-1.548	-1.82453	-1.10829	0.672401	0.715589	0.898204	1.06358	-1.36427	-0.191756	-0.960068	-0.643809	0.000616336
6459-sp|Q9UEY8|ADDG_HUMAN-IEEVLS(1)PEGS(0.992)PS(0.154)KS(0.745)PS(0.109)K-single	-1.2427	-1.36265	-1.06814	-1.52211	0.428925	NA	0.19996	0.60088	-1.29416	-1.05556	-1.4101	-0.852649	-0.404808	-0.744017	-0.418518	-0.554633	0.000998684
7005-sp|Q9Y3Q8|T22D4_HUMAN-S(0.99)FT(0.01)GGLGQLVVPSK-single	0.210783	-0.00522917	-0.00766314	-0.264277	-0.823577	-1.08461	NA	-1.28582	0.289846	0.697088	0.68373	1.15731	1.04287	1.32281	0.90333	1.33622	0.00102896
2734-sp|Q14157|UBP2L_HUMAN-SPAVATSTAAPPPPS(0.029)S(0.971)PLPSK-single	2.82505	3.09214	2.38109	2.66039	0.148919	-0.0535907	0.267975	0.688952	2.21751	1.7537	1.98443	1.88484	1.32061	2.12216	1.54284	1.10366	0.00102896
1186-sp|P18206|VINC_HUMAN-GQGS(0.995)S(0.005)PVAMQK-single	0.85196	0.87582	0.895043	0.793841	NA	-4.31657	NA	NA	NA	0.862318	0.830988	1.33158	NA	0.613382	0.94783	NA	0.00107345
3358-sp|Q5T5Y3|CAMP1_HUMAN-S(1)PNSHDSEPWTLLR-single	-1.78988	NA	-1.44959	-1.73802	-4.33091	-4.38502	NA	NA	-1.83285	-1.78022	-1.96961	NA	NA	-1.92065	NA	-2.06333	0.00109438
379-sp|O43290|SNUT1_HUMAN-RVS(1)EVEEEKEPVPQPLPSDDTR-single	-1.31343	-1.70073	-1.5313	-1.6121	-0.0716359	-0.126797	-0.170307	0.247315	-1.48261	-1.92298	-1.95273	-1.60073	-1.50424	-0.81994	-1.22665	-1.59963	0.00109438
3027-sp|Q15750|TAB1_HUMAN-S(0.961)LLQS(0.031)EQQPS(0.007)WT(0.001)DDLPLCHLSGVGSASNR-single	0.110595	0.136914	0.41762	0.458606	1.21878	1.32715	1.30255	1.07246	0.237143	0.389343	0.610524	0.533921	1.11185	1.22179	0.898766	1.09646	0.00123579
6513-sp|Q9UHD8|SEPT9_HUMAN-S(1)FEVEEVETPNSTPPR-single	0.59656	0.387874	0.392267	0.380306	0.542504	0.516149	0.62752	0.684262	0.676036	0.785813	0.343468	0.381257	1.28737	1.72259	1.72579	1.95504	0.00124262
9025-sp|P98082|DAB2_HUMAN-S(0.168)S(0.832)PNPFVGS(1)PPK-double	-0.045723	0.0194813	-0.456438	-0.122806	NA	-1.8916	-2.07982	-2.44032	-0.291296	-0.686097	-0.500871	-0.669018	-1.81727	-1.12492	-1.59072	-1.18376	0.00124262
9026-sp|P98082|DAB2_HUMAN-SSPNPFVGS(1)PPK-double	-0.045723	0.0194813	-0.456438	-0.122806	NA	-1.8916	-2.07982	-2.44032	-0.291296	-0.686097	-0.500871	-0.669018	-1.81727	-1.12492	-1.59072	-1.18376	0.00124262
6069-sp|Q9NPI6|DCP1A_HUMAN-QRS(1)PLLNQPVPELSHASLIANQSPFR-single	1.81974	1.58949	1.53433	1.20504	-1.52017	-2.17805	-1.23028	-1.39483	0.531307	1.75396	0.64973	2.0036	0.685421	1.56212	1.33852	1.1374	0.00135718
3506-sp|Q66K74|MAP1S_HUMAN-S(1)AS(1)PHDVDLCLVSPCEFEHR-single	2.6287	3.04873	2.48432	2.7912	0.390087	0.289375	0.796298	1.07792	2.622	2.78813	2.38389	3.09351	2.83009	2.9561	2.35811	2.02894	0.00138179
3260-sp|Q5JSZ5|PRC2B_HUMAN-CS(1)PLEPDFVPDEK-single	-0.246343	0.0498241	-0.605451	-0.473896	-2.04023	-2.54069	-2.14311	NA	-0.538069	-0.451331	-0.317563	-0.27414	-0.299729	-0.0577109	-0.510796	-0.832486	0.00139659
8600-sp|P08651|NFIC_HUMAN-TEMDKS(1)PFNSPS(1)PQDSPR-double	-0.0366083	0.124272	-0.502825	-0.0206686	-2.01789	-1.77279	-1.80047	-2.16418	0.480098	0.0464999	0.637259	-0.521029	-0.495575	0.08128	-0.324111	-0.394027	0.00186887
1008-sp|P08651|NFIC_HUMAN-TEMDKS(1)PFNSPSPQDSPR-single	-0.218481	0.0369311	-0.204965	-0.143356	-1.52582	-1.56628	-1.8857	-1.55713	-0.227204	-0.279806	-0.832606	-0.144537	-0.319224	0.285098	0.0503494	-0.475792	0.00186887
4001-sp|Q86UE4|LYRIC_HUMAN-SETSWES(1)PK-single	-1.16939	-1.27482	-1.32131	-1.34876	-1.95024	-1.86622	-1.62262	-2.01053	-0.60181	-0.896908	-0.643502	-0.951972	-0.792695	NA	-1.10608	-1.09037	0.00186887
3840-sp|Q7L2J0|MEPCE_HUMAN-RNS(1)CNVGGGGGGFK-single	-2.73509	-2.02122	-2.49296	-2.27638	-0.334419	-0.667336	-0.792981	-0.35227	-2.57093	-2.56304	-2.51698	-2.02883	-1.09189	-0.421138	-1.4641	-0.365263	0.00186887
3327-sp|Q5T1M5|FKB15_HUMAN-S(0.003)NS(0.997)LSEQLAINTSPDAVK-single	-0.957276	-0.589398	-0.736142	-0.621639	0.346418	0.65395	0.12031	0.392023	-0.634176	-0.666189	-0.605711	-0.494497	0.0164539	0.303092	-0.0821083	-0.242393	0.00186887
1789-sp|P49675|STAR_HUMAN-RGS(0.796)T(0.204)CVLAGMATDFGNMPEQK-single	-1.00136	-1.01614	-0.998263	-1.68298	0.567788	0.437825	NA	NA	-1.09651	-1.01318	-1.32323	-0.973344	-0.0848827	0.256968	-0.0373797	0.120391	0.00186887
5953-sp|Q9HA47|UCK1_HUMAN-TFS(1)EPGDHPGMLTSGK-single	-1.39822	-1.45927	-1.62108	-2.06538	-0.0140454	0.193504	-0.483432	0.387584	-1.68746	-1.81817	-2.36702	-1.71306	-1.03176	-0.90374	-1.16041	-1.22519	0.00186887
2305-sp|Q05D32|CTSL2_HUMAN-KYS(1)EVDDSLPSGGEKPSK-single	-1.88745	-2.15304	-2.11477	-1.62891	-0.218077	-0.265126	-0.231637	-0.0136773	-1.69321	-1.90673	-1.52484	-1.82833	-0.793491	-0.361878	-1.53288	-0.951504	0.00198402
3145-sp|Q32P44|EMAL3_HUMAN-AIS(1)SANLLVR-single	NA	-3.49266	NA	-3.8064	-2.02694	-2.0672	-2.60537	-2.05088	-4.11704	-3.84251	NA	-3.90652	-1.67384	-1.57796	-2.06964	-2.25358	0.00224947
5267-sp|Q96RK0|CIC_HUMAN-T(0.001)QS(0.998)LS(0.002)ALPK-single	-3.00411	NA	-2.99041	-2.89543	-1.59214	-1.75434	-1.87811	-1.57756	-2.92828	NA	NA	-2.77911	-2.04358	-1.61866	-2.10638	-2.0693	0.00224947
3998-sp|Q86U86|PB1_HUMAN-RLS(1)NLPTVDPIAVCHELYNTIR-single	-0.452208	-0.114344	-1.11581	NA	1.15797	1.19593	0.913817	1.56749	-1.54974	-1.22239	-1.53904	-1.02591	-0.455033	-0.0662147	NA	0.144531	0.00224947
4546-sp|Q8TC07|TBC15_HUMAN-KDS(0.972)S(0.028)SVVEWTQAPK-single	-1.98178	-0.922091	-1.75856	-1.28325	0.704981	0.0407655	0.13299	0.44698	-1.09459	-1.51537	-1.42597	-1.35392	-0.442208	0.23589	-0.318223	-0.111832	0.00268156
4432-sp|Q8NDT2|RB15B_HUMAN-RNS(1)LEGYSR-single	-0.315513	-0.267946	-0.26853	0.00292863	0.642557	0.594689	0.705544	0.69133	-0.313142	-0.334262	NA	NA	NA	0.8465	0.541533	NA	0.00268299
3051-sp|Q15942|ZYX_HUMAN-LGHPEALSAGT(0.028)GS(0.97)PQPPS(0.001)FTYAQQR-single	-0.289086	-0.660371	-0.563321	-0.425846	NA	-1.05191	-0.917133	-0.817376	-0.070965	-0.278141	-0.246127	-0.499996	-2.40892	NA	NA	NA	0.0036038
2338-sp|Q07157|ZO1_HUMAN-LEEPTPAPSTSYS(1)PQADSLR-single	0.578399	0.670281	-0.183703	-0.00807007	-1.34887	-2.02864	-1.66995	-1.49781	0.215115	0.139174	NA	NA	0.375676	0.276156	-0.11203	0.399162	0.0036591
3540-sp|Q69YQ0|CYTSA_HUMAN-KGS(1)SGNASEVSVACLTER-single	-0.361856	-0.146985	-0.310658	-0.382189	0.42872	0.354553	0.211892	0.335477	-0.265284	-0.713555	-0.31627	-0.371994	0.540584	0.730456	0.143888	0.635816	0.0036591
954-sp|P04792|HSPB1_HUMAN-QLS(1)SGVSEIR-single	2.40419	3.33782	2.56707	2.43403	4.73788	4.75358	4.13431	4.99684	2.40561	2.72154	2.46783	3.05013	3.78356	4.83284	4.00857	4.028	0.0036591
4073-sp|Q86WB0|NIPA_HUMAN-S(1)WDSSSPVDRPEPEAASPTTR-single	-0.903769	-0.931005	-0.457878	-0.816712	1.60003	1.52008	1.36487	1.59753	-1.28208	-0.977292	-0.851498	-1.1121	0.153586	1.08742	0.068153	-0.980188	0.0036591
1120-sp|P13807|GYS1_HUMAN-NS(0.998)VDTATSSSLSTPSEPLSPTSSLGEER-single	0.371654	0.138783	0.192608	0.099551	NA	1.89022	2.35721	2.20693	-0.120112	-0.16336	NA	0.341552	NA	NA	1.78852	1.16624	0.00379735
9741-sp|Q86WB0|NIPA_HUMAN-SWDSSSPVDRPEPEAAS(0.999)PT(0.001)TR-double	-2.06564	-2.06957	-2.33616	-1.87359	-0.329095	0.354192	-0.32826	-0.373452	-1.39947	-2.048	-1.5044	-2.27549	-1.37814	-0.840722	-1.57232	-1.09417	0.00379735
8282-sp|O75152|ZC11A_HUMAN-RLS(0.84)S(0.769)AS(0.147)T(0.202)GKPPLS(0.042)VEDDFEK-double	-2.17085	-2.38986	-1.82266	-1.95736	-0.219147	NA	0.0961945	0.262457	NA	-2.10419	-1.83602	-1.6118	NA	-0.193308	-0.933742	-0.127597	0.00409646
4977-sp|Q96B23|CR025_HUMAN-RDS(1)SES(0.831)QLAS(0.1)T(0.064)ES(0.004)DKPT(0.001)TGR-single	NA	2.30518	2.05857	1.94177	3.41012	3.21498	2.98302	3.58108	1.61037	1.86747	1.82124	2.0451	2.30596	2.84647	2.46906	2.91445	0.00411242
7069-sp|Q9Y4H2|IRS2_HUMAN-HSSETFSSTTTVTPVS(0.993)PS(0.007)FAHNPK-single	0.275836	0.0727901	-0.538513	-0.414386	-2.38374	-2.47854	-2.46941	-1.84299	-0.537351	-0.693978	-0.722718	-0.383881	NA	NA	-1.25576	NA	0.00418234
5229-sp|Q96PK6|RBM14_HUMAN-RLS(1)ESQLSFR-single	-2.00712	-1.15128	-1.67416	-1.96076	NA	0.271068	0.273779	0.19433	-1.37128	-2.02546	-1.94064	-1.56361	-0.931526	-0.206695	-0.924977	-0.9395	0.00418234
876-sp|O95628|CNOT4_HUMAN-S(1)PFEGAVTESQSLFSDNFR-single	0.71675	0.551034	0.543357	0.15445	-1.7404	NA	-1.3404	NA	0.60677	0.570381	0.441619	0.376457	0.585218	1.24308	0.313642	0.489154	0.00418623
4324-sp|Q8N3V7|SYNPO_HUMAN-VAS(1)EEEEVPLVVYLK-single	-1.93162	-0.662122	-1.20797	-1.90452	1.05024	-0.0214676	0.442993	1.13843	-2.52073	-1.07925	-2.38188	-1.67027	0.785913	0.720603	1.27968	0.398158	0.00418623
1469-sp|P31350|RIR2_HUMAN-VPLAPITDPQQLQLS(1)PLK-single	2.79294	3.1503	3.55079	3.02045	1.58036	-0.0951782	1.4782	0.888308	2.97293	2.99105	2.91911	3.94015	3.51956	3.95281	4.02505	3.56502	0.00464165
312-sp|O15061|SYNEM_HUMAN-S(1)PAPGS(1)PDEEGGAEAPAAGIR-single	0.0837475	0.192091	-0.224004	-0.0328487	1.28989	1.31158	0.855809	0.982257	0.294913	0.103654	0.251357	-0.00798562	0.39891	0.851588	0.743269	0.36886	0.00464165
4311-sp|Q8N3F8|MILK1_HUMAN-VEQMPQAS(1)PGLAPR-single	-0.229578	-0.397899	-0.586537	-1.02423	NA	-3.35452	-2.87627	-3.44335	-0.927651	-1.60694	-1.0426	-1.24054	-1.94927	-1.1012	-1.94137	-2.52717	0.00534983
2678-sp|Q13596|SNX1_HUMAN-RFS(1)DFLGLYEK-single	-3.93331	NA	NA	NA	-1.15682	-1.53636	-1.29824	-1.03467	NA	NA	NA	-3.32096	-1.45433	-1.68398	-1.75638	-1.53567	0.00575892
1282-sp|P22670|RFX1_HUMAN-PGHVS(1)PLQLTNIQVPQQALPTQR-single	-0.274582	-0.239657	-0.774977	-0.310791	-2.97046	NA	-2.30489	NA	-0.37565	0.186678	-0.239514	-0.412815	-0.699674	0.0861911	0.129386	-0.348994	0.00576627
5657-sp|Q9C0C2|TB182_HUMAN-S(1)QEADVQDWEFR-single	-2.34084	-1.32515	-1.90796	-2.04415	-0.957487	-0.469827	-0.849488	-0.929646	-2.33487	-1.17937	-2.21567	-2.02869	-0.335694	0.761489	0.0435552	0.200996	0.00598912
1152-sp|P16333|NCK1_HUMAN-RKPS(1)VPDSASPADDSFVDPGER-single	-0.701449	-0.951995	-0.235868	-0.288364	0.680518	-0.0356037	0.409756	0.379806	-0.879289	-1.22984	-0.902287	-0.738509	0.560427	0.560276	0.0367289	0.380538	0.00598912
533-sp|O60504|VINEX_HUMAN-SPADPIDLGGQT(0.054)S(0.946)PR-single	-0.278476	-0.0604037	-0.508783	-0.811255	-1.8657	-2.24669	NA	-1.83572	-0.82706	-0.578828	-0.739683	-0.289052	-1.01041	-0.567481	-0.97787	-0.827704	0.00603294
3903-sp|Q7Z417|NUFP2_HUMAN-NDS(1)WGSFDLR-single	-0.481532	-0.0315015	-0.197986	-0.162271	0.601935	0.475319	0.406421	0.613795	-0.156386	0.0711079	-0.332667	0.0325602	0.671378	1.04829	0.788496	0.405391	0.00603294
1916-sp|P51812|KS6A3_HUMAN-NS(1)IQFTDGYEVK-single	-2.48113	-2.3608	-2.99602	-2.97323	-0.93944	-1.39448	-1.54337	-1.11768	-2.92832	-3.05246	-2.96924	-2.06331	-1.47975	-0.713009	-1.5112	-1.01705	0.00603294
709-sp|O75674|TM1L1_HUMAN-EATNTTSEPSAPSQDLLDLS(0.001)PS(0.999)PR-single	0.447635	0.872498	0.779492	0.551663	-1.48322	-1.39499	-0.503144	-0.395111	0.912933	0.54073	0.797569	0.886414	0.398484	1.08272	0.36523	0.810768	0.0079198
3500-sp|Q66K14|TBC9B_HUMAN-KAS(0.999)VVDPSTESSPAPQEGSEQPASPASPLSSR-single	-1.48045	NA	NA	-1.07431	0.124412	0.278228	0.233958	0.0748728	-1.47646	-1.99977	-1.38434	NA	NA	-0.298751	-0.464127	0.0710059	0.0079198
412-sp|O43432|IF4G3_HUMAN-S(1)PVPAQIAITVPK-single	-1.05741	-1.30704	-1.44326	-1.32196	-3.62663	-3.63855	NA	NA	NA	-2.51071	-2.79654	-2.18409	-2.87528	NA	-3.8919	-3.43243	0.00838802
592-sp|O75113|N4BP1_HUMAN-QFS(1)LENVQEGEILHDAK-single	-3.61801	-3.35813	-3.45817	-3.39291	-2.81788	-2.67944	-2.17815	-2.18654	-3.70231	-3.28888	NA	-3.57258	-2.61276	-2.02827	-2.53216	-2.12933	0.00838802
7047-sp|Q9Y4F1|FARP1_HUMAN-QAS(1)PLIS(1)PLLNDQACPR-single	0.25916	0.818228	0.294057	0.0170857	-1.63206	-2.33507	-2.05975	-1.83105	0.482997	0.247121	-0.52227	0.237137	-0.623497	0.300522	-0.569062	-1.36477	0.00977704
11063-sp|O95817|BAG3_HUMAN-S(0.501)S(0.501)T(0.998)PLHSPSPIR-double	0.941649	0.578886	NA	0.208978	-1.54534	-1.81593	-2.65256	-1.48455	-0.4495	-0.302168	0.582005	0.0685125	-1.60708	-1.23103	-0.859019	-0.818082	0.0102939
3080-sp|Q16643|DREB_HUMAN-S(0.996)PS(0.004)DSSTASTPVAEQIER-single	0.953724	1.15411	1.09187	0.637233	-0.826558	-1.182	-1.72497	-1.20428	-0.94166	-0.229003	NA	-0.210123	NA	-0.574203	NA	-1.19627	0.0102939
3539-sp|Q69YQ0|CYTSA_HUMAN-HS(1)ISGPISTSK-single	-1.87293	-1.51604	NA	-1.46233	-0.182578	-0.446583	0.393735	0.00949754	-2.0738	-1.88162	-2.66747	-1.32465	-0.610962	0.232524	-0.420932	-0.33187	0.0102939
2930-sp|Q15047|SETB1_HUMAN-PGSVGS(0.002)GHS(0.151)S(0.83)PT(0.013)S(0.004)PALSENVSGGK-single	-0.849341	NA	-0.923394	-0.944297	-0.380122	NA	-0.230503	-0.353218	NA	-1.26568	NA	NA	NA	NA	-1.05508	-1.04514	0.011351
6292-sp|Q9NZJ4|SACS_HUMAN-YAS(1)NVCFTTLGTEFGQK-single	-1.3405	-1.96565	-2.18244	-1.76229	-0.751816	-1.37646	-0.796191	-1.27278	-2.27907	-2.16131	-2.60241	-2.06426	-0.140883	-0.270499	-1.21206	-0.367404	0.0113939
5425-sp|Q99700|ATX2_HUMAN-QNSIGNTPSGPVLAS(0.001)PQAGIIPT(0.002)EAVAMPIPAAS(0.869)PT(0.104)PAS(0.018)PAS(0.006)NR-single	1.17823	1.60634	1.59219	1.06323	-0.964217	-1.22401	-0.745927	-0.112963	0.985107	0.547167	NA	NA	-0.19692	0.176059	-0.0430505	NA	0.0115542
2941-sp|Q15121|PEA15_HUMAN-QPS(1)EEEIIK-single	0.934976	1.26413	1.03274	1.31307	3.14133	3.10626	3.11707	1.82995	1.15455	1.95357	1.21019	1.04623	3.57233	2.48923	3.97217	3.57084	0.0115542
8366-sp|O15061|SYNEM_HUMAN-S(1)PAPGS(1)PDEEGGAEAPAAGIR-double	1.86504	1.82085	1.50767	1.19124	-0.494911	-0.178533	-0.356318	NA	1.27788	0.709761	1.92307	1.02179	0.0940603	0.081066	NA	0.351682	0.0115542
8367-sp|O15061|SYNEM_HUMAN-S(1)PAPGS(1)PDEEGGAEAPAAGIR-double	1.86504	1.82085	1.50767	1.19124	-0.494911	-0.178533	-0.356318	NA	1.27788	0.709761	1.92307	1.02179	0.0940603	0.081066	NA	0.351682	0.0115542
8118-sp|Q9ULS5|TMCC3_HUMAN-GGS(0.152)DT(0.848)NLNFDVPDGILDFHK-single	1.31974	0.708532	0.921117	NA	-0.065753	-0.66642	-0.237033	-0.273572	1.0239	0.99224	NA	1.35987	1.17249	1.82517	1.26928	NA	0.0118049
532-sp|O60504|VINEX_HUMAN-LCDDGPQLPT(0.009)S(0.991)PR-single	0.846607	0.542371	0.328	0.638895	-0.41869	-0.223673	-0.399402	-0.205537	0.621225	0.558168	0.573607	0.310128	0.0212933	0.340566	-0.356224	-0.140535	0.0128007
2846-sp|Q14738|2A5D_HUMAN-RKS(1)ELPQDVYTIK-single	-1.22436	-0.585002	-1.09542	-0.508967	0.811042	0.809226	0.20017	0.640635	-0.191027	-0.848963	-1.12065	-0.82162	0.678257	0.888115	0.45706	-0.0641932	0.0128007
788-sp|O94880|PHF14_HUMAN-S(1)FVPEEEKHEER-single	-3.24521	-2.75101	-3.53495	-2.57935	-0.333028	-0.50693	-0.0168378	-0.024084	NA	NA	NA	-2.51633	-1.99373	-2.83185	-2.04282	-1.29949	0.0130553
832-sp|O95210|STBD1_HUMAN-HS(0.001)S(0.999)WGDVGVGGSLK-single	NA	NA	NA	NA	-1.25574	-1.23702	-1.38891	-1.12115	NA	-3.63306	-3.80194	-2.89882	-1.24266	-0.831411	NA	-1.58241	0.0133207
6643-sp|Q9UKV3|ACINU_HUMAN-RLS(1)QPESAEK-single	1.9303	NA	1.30453	2.19134	3.70878	4.17225	4.04474	3.28825	2.32875	1.83108	NA	2.27605	3.34674	NA	3.29695	3.62725	0.0133465
8210-sp|P28482|MK01_HUMAN-VADPDHDHTGFLTEY(1)VATR-single	0.499341	0.708968	0.493614	0.145747	1.73003	0.942358	1.53404	1.89757	0.00650541	-0.201919	-0.249161	0.0894998	0.479585	0.315146	0.982751	0.0607536	0.0133465
5704-sp|Q9H0C8|ILKAP_HUMAN-MDLFGDLPEPERS(1)PRPAAGK-single	-0.829781	-0.769518	-0.882622	-0.699219	-1.93188	-1.63027	-1.96964	-2.12069	-0.447966	-0.651199	-1.07696	-1.42323	-0.882211	-0.893951	-1.01887	-0.966536	0.0135525
245-sp|O14828|SCAM3_HUMAN-DGGNPFAEPSELDNPFQDPAVIQHRPS(1)R-single	1.51197	1.50919	1.42199	2.10245	3.07773	2.14712	3.35345	3.23509	1.72291	1.3967	1.1845	1.7402	3.20545	3.49247	3.2126	2.53124	0.0135525
1718-sp|P46821|MAP1B_HUMAN-VSAEAEVAPVSPEVTQEVVEEHCAS(1)PEDK-single	0.403706	-0.0147856	-0.148062	-0.132855	0.810045	0.908457	1.20803	1.23048	0.397507	-0.00820138	0.212676	-0.0389396	0.28385	0.252416	0.0826181	-0.231548	0.0149178
11597-sp|Q96PC5|MIA2_HUMAN-EHS(0.998)PY(0.951)GPS(0.05)PLGWPSSETR-double	0.524043	-0.141217	0.193066	-0.122618	NA	-2.73168	NA	NA	NA	0.529898	0.851621	0.707723	NA	0.465293	0.295292	NA	0.0152133
1392-sp|P27816|MAP4_HUMAN-CS(1)LPAEEDSVLEK-single	0.0340985	0.302725	0.0704821	-0.114941	1.1597	0.810412	0.941487	1.22774	-0.0339409	-0.0523678	-0.447851	-0.0849965	1.20034	0.433056	0.82036	0.270283	0.0159612
9750-sp|Q86X29|LSR_HUMAN-GPALT(1)PIRDEEWGGHS(1)PR-double	-0.120325	0.0717369	-0.886634	-0.252314	-1.3275	-1.50237	-1.76574	-1.37207	-0.417498	-0.567722	-0.218738	-0.576341	-0.829071	-1.05094	-1.35161	-0.944697	0.0163603
11345-sp|Q86X29|LSR_HUMAN-GPALT(1)PIRDEEWGGHS(1)PR-double	-0.120325	0.0717369	-0.886634	-0.252314	-1.3275	-1.50237	-1.76574	-1.37207	-0.417498	-0.567722	-0.218738	-0.576341	-0.829071	-1.05094	-1.35161	-0.944697	0.0163603
673-sp|O75396|SC22B_HUMAN-NLGS(1)INTELQDVQR-single	0.877965	1.71931	1.6253	1.43276	3.40362	3.24854	3.36224	3.00676	1.53132	1.767	1.05045	1.07955	3.19628	2.81922	2.52483	1.54276	0.0163603
4211-sp|Q8IY26|PLPP6_HUMAN-RGS(1)FPLAAAGPSQSPAPPLPEEDR-single	0.153745	-0.29108	-0.212498	-0.161886	1.32844	1.19492	1.75526	1.98823	0.0621779	-1.02173	-0.957516	-0.168164	0.440677	1.06553	0.462382	-0.280293	0.0163603
4893-sp|Q92797|SYMPK_HUMAN-EERS(1)PQTLAPVGEDAMK-single	1.02331	1.3104	0.751592	0.77834	NA	NA	NA	-3.55245	-1.06738	-0.592502	-1.40692	NA	NA	NA	NA	NA	0.0163603
6381-sp|Q9P2B4|CT2NL_HUMAN-VSSPLSPLSPGIKS(0.934)PT(0.066)IPR-single	NA	-1.11357	-1.11325	-0.451006	-2.72151	-2.6317	NA	-2.27063	-1.12584	-0.879638	NA	-1.40715	-2.177	-2.51582	NA	-2.5199	0.0169353
3331-sp|Q5T1M5|FKB15_HUMAN-S(0.769)S(0.232)LS(0.999)GDEEDELFK-single	0.953281	1.11349	1.25767	1.09695	-0.575248	-0.358509	-0.475242	-1.585	1.10095	1.14181	1.2526	1.01627	1.00036	-0.377242	0.938129	0.553371	0.0169397
1838-sp|P49815|TSC2_HUMAN-SLLGLDSGELQSGPES(0.008)S(0.001)S(0.066)S(0.924)PGVHVR-single	-1.36013	-1.41145	-0.857695	-0.804613	-3.69858	-2.69513	-3.22152	-2.66708	NA	-0.971146	-1.30204	-1.358	-1.46713	-1.75579	NA	-2.37392	0.0169397
8695-sp|P23443|KS6B1_HUMAN-T(0.001)PVS(0.999)PVKFS(1)PGDFWGR-double	-2.24622	-2.32177	-1.94052	-1.96857	-1.22234	-1.16597	-1.5686	-1.18235	-1.73722	-1.68801	-2.25089	-1.62081	-2.75019	NA	NA	-2.59714	0.0169397
8696-sp|P23443|KS6B1_HUMAN-T(0.001)PVS(0.999)PVKFS(1)PGDFWGR-double	-2.24622	-2.32177	-1.94052	-1.96857	-1.22234	-1.16597	-1.5686	-1.18235	-1.73722	-1.68801	-2.25089	-1.62081	-2.75019	NA	NA	-2.59714	0.0169397
9107-sp|Q07866|KLC1_HUMAN-S(1)RES(1)LNVDVVK-double	0.0169029	0.289262	-0.110043	0.14995	-0.487286	-0.422932	-0.456015	-0.350565	0.245208	-0.0908389	0.0944861	-0.337998	-0.522247	-0.531564	-0.729598	-0.653997	0.0172348
9108-sp|Q07866|KLC1_HUMAN-S(1)RES(1)LNVDVVK-double	0.0169029	0.289262	-0.110043	0.14995	-0.487286	-0.422932	-0.456015	-0.350565	0.245208	-0.0908389	0.0944861	-0.337998	-0.522247	-0.531564	-0.729598	-0.653997	0.0172348
2689-sp|Q13619|CUL4A_HUMAN-KGS(1)FSALVGR-single	-1.77986	-0.712422	-1.4785	-1.11993	0.24423	-0.00503276	-0.18076	0.77036	-1.89006	-1.74074	-1.50547	-1.03536	-0.779835	0.0166488	-0.312608	-0.480912	0.0172348
6297-sp|Q9NZM3|ITSN2_HUMAN-TVSPGS(0.007)VS(0.992)PIHGQGQVVENLK-single	NA	0.81234	0.432077	0.363113	-0.762353	NA	-1.08754	-0.434925	0.436605	0.518487	0.186183	0.8835	0.500315	0.879654	0.441343	0.616002	0.0181278
10624-sp|Q9UER7|DAXX_HUMAN-VDSPSHGLVTSSLCIPS(1)PAR-double	-0.741378	-0.600387	-0.816997	-0.358781	-1.6222	-1.31533	-1.32531	-1.31428	-0.737295	-0.628281	-0.518033	-0.983969	-1.3491	-0.941746	-1.18354	-1.2646	0.0182458
177-sp|O00763|ACACB_HUMAN-S(0.039)KS(0.961)EANLIPSQEPFPASDNSGETPQR-single	-1.0911	-1.35478	-1.62353	-1.38241	-0.505707	-0.59883	-0.140638	-0.427982	-1.16917	-1.29192	-0.555328	-1.04812	0.0111928	-0.468335	-0.441346	-0.412477	0.018261
5590-sp|Q9BYG3|MK67I_HUMAN-S(1)QVAELNDDDKDDEIVFK-single	-3.46353	-3.03785	-3.38362	-3.11938	-1.26993	-1.67875	-1.74353	-1.14627	NA	-3.24446	-2.4581	-2.45079	-2.32361	-2.22565	-2.57119	-3.23977	0.0192048
9728-sp|Q86VQ1|GLCI1_HUMAN-GPS(1)PS(0.943)S(0.056)PT(0.001)PPAAAAPAEQAPR-double	-1.57568	-1.54591	-1.96515	-1.42809	NA	NA	-3.80784	NA	-1.76893	-1.64612	-1.39761	-2.24615	-1.94846	-2.01394	-1.99316	-2.04884	0.0192126
5840-sp|Q9H4G0|E41L1_HUMAN-SLS(1)PIIGK-single	1.45857	1.84181	1.54068	1.34467	0.465013	-0.281106	0.233821	0.515414	1.41729	1.24321	1.01679	1.70419	0.748979	1.38729	1.06839	0.887945	0.0193399
6705-sp|Q9ULS5|TMCC3_HUMAN-RGGS(0.98)DT(0.02)NLNFDVPDGILDFHK-single	1.31974	0.708532	0.921117	NA	-0.065753	-0.66642	NA	-0.273572	1.0239	0.99224	0.863825	1.35987	NA	1.82517	1.26928	1.18718	0.0201394
3209-sp|Q53ET0|CRTC2_HUMAN-SSHY(0.005)GGS(0.994)LPNVNQIGSGLAEFQSPLHSPLDSSR-single	2.56494	3.08535	2.55182	2.85742	1.28989	1.47849	1.84754	1.74795	2.39573	3.0255	2.78861	2.73777	2.29455	2.23483	1.47625	2.08663	0.020517
2750-sp|Q14161|GIT2_HUMAN-QKS(0.976)LDS(0.023)DLS(0.001)DGPVTVQEFMEVK-single	-0.0300287	0.0377789	NA	-0.248348	0.515548	0.278609	0.513188	0.821044	-0.33856	-0.0989281	NA	-0.466004	0.437815	0.950568	0.601182	0.671604	0.0206723
139-sp|O00408|PDE2A_HUMAN-GLPS(0.127)NNS(0.869)LDFLDEEY(0.004)EVPDLDGTR-single	NA	-0.769518	NA	NA	-0.288097	0.0133355	0.134383	-0.706456	-1.13342	-0.874295	-1.0383	-1.39539	0.188694	0.620758	0.301571	0.41082	0.0209548
1254-sp|P21333|FLNA_HUMAN-APS(1)VANVGSHCDLSLK-single	1.50971	1.44505	0.871769	1.16925	3.12424	1.83868	2.55054	2.47149	0.325772	0.539862	0.278205	1.30574	2.51313	2.57941	1.83201	1.7538	0.0220285
4686-sp|Q8WWI1|LMO7_HUMAN-EDS(1)FESLDSLGSR-single	-1.24056	-0.648917	-1.43177	-1.46988	-1.60384	-2.38038	-2.48677	-2.4549	-1.22127	-1.06471	-1.46587	-1.05204	-0.953217	-0.428397	-0.884079	-0.787286	0.0227028
1749-sp|P48634|PRC2A_HUMAN-KQS(1)SSEISLAVER-single	-2.09873	-1.2179	-1.14518	-1.11146	0.399389	0.403223	0.146213	0.693091	-1.08511	-1.44853	-0.963669	-1.36891	-0.328878	1.32665	0.0504463	-0.29225	0.0231192
5464-sp|Q9BRS8|LARP6_HUMAN-LNCST(0.005)S(0.995)PEIFR-single	-0.129908	0.0154183	-0.615518	-0.479015	-3.42789	NA	NA	-2.40097	-0.657109	-0.588947	NA	-0.0589789	-1.61606	-0.653317	-1.47738	-1.1761	0.0239132
5417-sp|Q99638|RAD9A_HUMAN-SPQGPSPVLAEDS(1)EGEG-single	-0.360755	-0.697852	-0.365881	-0.535633	0.287139	0.141315	0.418153	0.170557	-0.0409092	-0.0517419	0.216254	0.0117894	0.353661	-0.0966211	0.458739	0.594939	0.0239132
6615-sp|Q9UKG1|DP13A_HUMAN-VNQSALEAVT(0.009)PS(0.988)PS(0.003)FQQR-single	1.99721	2.00635	2.21578	1.77282	0.833921	0.183572	0.513019	0.899761	1.61528	1.63045	1.83558	2.13891	0.0840248	1.31919	0.646084	1.23105	0.0253549
8300-sp|O00178|GTPB1_HUMAN-S(0.995)AMDS(0.005)PVPAS(0.001)MFAPEPS(0.305)S(0.695)PGAAR-double	-0.883726	-1.05742	-0.931517	-1.08964	-1.10297	-0.696518	-0.704681	-0.439885	-0.536829	-0.986506	-0.581255	-0.431721	-1.86434	-1.50402	-1.31077	-1.66047	0.0253549
311-sp|O15061|SYNEM_HUMAN-S(1)PAPGS(1)PDEEGGAEAPAAGIR-single	1.32588	0.411613	0.604117	1.00511	NA	NA	NA	NA	-0.50247	-0.535463	0.00167574	NA	-1.58022	-1.04675	-1.23338	NA	0.0255056
4316-sp|Q8N3V7|SYNPO_HUMAN-APAPQPPSLPDRS(1)PR-single	0.425412	0.581056	0.133998	-0.432502	-2.32506	NA	-2.46217	-2.57262	-0.486821	-0.884493	-1.29079	0.122595	-0.995665	-0.21101	-1.30701	-1.66307	0.025524
6224-sp|Q9NWW5|CLN6_HUMAN-HGS(1)VS(1)ADEAAR-single	1.44926	0.965262	1.2186	0.873309	2.96507	2.69982	1.8036	2.09934	2.26478	2.45005	2.39002	1.4997	4.36053	2.72468	3.20197	4.15572	0.025524
6982-sp|Q9Y2W1|TR150_HUMAN-MDS(1)FDEDLAR-single	NA	-2.26228	-1.87477	-2.16291	-0.955381	-0.824126	-1.0458	-1.69377	-3.01835	-1.86461	-2.5808	-2.26853	-0.390008	-1.21143	-0.562176	-0.954122	0.025524
4966-sp|Q96AX9|MIB2_HUMAN-RVS(1)ADSQPFQHGDK-single	-1.83653	-1.74771	-1.43244	-1.47873	-0.338367	-0.519622	-1.01401	-0.309621	NA	-1.29004	-2.20927	-1.24288	-0.245379	0.151618	-0.320224	-0.58569	0.025524
6156-sp|Q9NS69|TOM22_HUMAN-AAAVAAAGAGEPQS(1)PDELLPK-single	0.574758	1.00115	1.18742	1.01731	1.87852	2.00098	2.21848	2.18522	0.684762	1.19284	0.682138	1.43618	1.20954	1.56422	0.944968	1.15559	0.025524
5040-sp|Q96EP0|RNF31_HUMAN-RLS(1)APLPSSCGDPEK-single	-2.53866	-2.01328	-2.42294	-1.82002	-0.717813	-1.0127	-1.36061	-0.61723	-2.59347	-2.38151	-2.55102	-2.05658	-1.29734	-0.378168	-0.977396	-1.76017	0.0255826
10920-sp|Q9Y4H2|IRS2_HUMAN-HS(0.038)S(0.935)ET(0.029)FS(0.018)S(0.791)T(0.049)T(0.003)TVT(0.001)PVS(0.136)PS(0.001)FAHNPK-double	1.96293	1.55782	1.55872	1.61372	-0.0996408	-0.494754	0.398383	NA	1.47271	1.4152	1.74761	1.49199	0.339321	1.24918	0.565107	1.49631	0.0257512
8531-sp|O94806|KPCD3_HUMAN-SVLPTAIPAVLPAAS(0.998)PCS(0.881)S(0.122)PK-double	2.43358	2.49436	2.42375	2.7547	1.72984	1.68878	1.92556	2.03654	2.57047	2.64586	2.62325	2.24426	2.37925	2.14401	1.92631	2.03921	0.0257512
10380-sp|Q9H3Q1|BORG4_HUMAN-AGPDLPS(0.067)LPS(0.041)HALEDEGWAAAAPS(0.899)PGS(0.992)AR-double	-0.948977	-0.837846	-0.216236	-0.568843	-1.40908	-0.851686	-1.03704	NA	-0.227362	-0.319871	-0.77095	NA	-1.63194	-2.34715	-2.04754	-1.7305	0.0257512
7377-sp|P11274|BCR_HUMAN-TGQIWPNDGEGAFHGDADGS(0.055)FGT(0.944)PPGYGCAADR-single	0.0293464	0.16843	-0.062476	0.160325	0.324996	-0.0254	0.363214	0.649656	0.177917	0.144298	NA	NA	-0.349033	-0.640314	-0.610363	-0.820235	0.0257512
759-sp|O94804|STK10_HUMAN-QVAEQGGDLS(1)PAANR-single	0.894354	1.1642	0.782152	0.852002	0.155869	-0.521777	-0.273632	0.390419	0.754947	0.964888	1.02627	0.930783	0.468148	0.272226	0.397484	0.72692	0.0258799
10651-sp|Q9UHJ3|SMBT1_HUMAN-TFS(0.024)FS(0.976)DDENKPPS(1)PK-double	-2.25149	-2.63997	-2.24451	-2.48282	-3.49463	-3.20495	-3.36888	NA	-2.19808	-2.17738	-2.32769	-2.79173	-2.92767	-2.86485	-3.17795	-2.66582	0.0258799
3716-sp|Q6UX71|PXDC2_HUMAN-GS(1)GHPAYAEVEPVGEK-single	-1.06595	-0.797837	-1.31542	-1.21361	-0.0740538	-0.294926	-0.158312	-0.0196864	-0.618696	-1.08588	-0.941633	-1.28129	-0.266481	0.0718379	-0.334567	-0.752668	0.0258799
10870-sp|Q9Y2K7|KDM2A_HUMAN-S(0.002)CDEPLT(0.994)PPPHS(0.976)PT(0.02)S(0.008)MLQLIHDPVSPR-double	-1.26621	-1.16878	-1.03814	-0.981495	-0.720826	-0.428439	-0.422515	-0.841455	-1.42436	-1.51063	NA	-1.49445	NA	-1.42753	-1.96173	NA	0.0258799
11550-sp|Q9Y2K7|KDM2A_HUMAN-S(0.001)CDEPLT(0.998)PPPHS(0.956)PT(0.037)S(0.008)MLQLIHDPVSPR-double	-1.26621	-1.16878	-1.03814	-0.981495	-0.720826	-0.428439	-0.422515	-0.841455	-1.42436	-1.51063	NA	-1.49445	NA	-1.42753	-1.96173	NA	0.0258799
5087-sp|Q96GZ6|S41A3_HUMAN-RLDS(1)CGKPGELGLPHPLSTGGLPVASEDGALR-single	-2.08821	-1.82723	-1.75132	-1.48637	NA	-0.582136	0.525541	0.402827	-1.72815	-1.35651	-2.21275	-1.56103	-0.319606	-0.978082	-0.321352	-1.27744	0.0260341
2153-sp|P98082|DAB2_HUMAN-S(0.99)T(0.01)DNAFENPFFK-single	-3.2077	-2.5924	-3.36567	NA	-3.54354	-3.43867	-3.43698	-3.21303	-2.87394	NA	-3.11491	-3.16659	-2.23586	NA	-1.91556	-1.58113	0.0269968
2122-sp|P78559|MAP1A_HUMAN-VPPPRS(1)PQAQEAPVNIDEGLTGCTIQLLPAQDK-single	0.125799	0.573901	0.7699	0.212901	-0.511201	-0.475115	-0.575777	-0.592855	0.715127	0.693766	0.109143	0.604275	0.441204	-0.267908	0.0928086	0.248422	0.0276024
7315-sp|O75533|SF3B1_HUMAN-GGDSIGET(1)PT(0.998)PGAS(0.002)K-single	NA	NA	-2.82997	-2.10573	1.04116	0.692587	0.770582	0.479297	NA	NA	NA	NA	NA	NA	NA	NA	0.0278191
2671-sp|Q13576|IQGA2_HUMAN-YGS(1)IVDDER-single	-1.67217	-1.3578	-1.39921	-0.99289	0.597567	0.198344	0.0475757	0.182929	-1.05789	-0.885507	-2.06689	-1.13182	0.00464029	-0.939575	0.505399	0.0488655	0.0278268
5647-sp|Q9C0C2|TB182_HUMAN-FSEGVLQS(0.999)PS(0.001)QDQEK-single	-1.89968	-1.46727	-2.09041	-2.05739	-2.6174	-2.20794	-2.54363	-2.65167	-2.13818	-2.28361	-1.9191	-1.79195	-3.29752	-2.56191	-2.84506	-3.04714	0.0282549
628-sp|O75179|ANR17_HUMAN-APS(1)PAPSSVPLGSEK-single	-0.425098	-0.373002	-0.429446	-0.602835	-2.14021	-2.55997	-1.54286	-1.53735	-1.23676	-0.407137	-0.807934	-0.00129197	-0.341377	0.404021	0.0857395	-0.632575	0.028277
9329-sp|Q14934|NFAC4_HUMAN-IT(0.127)S(0.772)IS(0.073)PT(0.028)PEPPAALEDNPDAWGDGS(1)PR-double	-1.22428	-1.78211	-1.67538	-1.21881	NA	NA	NA	NA	-0.258921	-0.505779	-0.0294413	-0.218863	-0.610884	-0.838252	-0.241063	-0.106505	0.0291261
10587-sp|Q9NZM3|ITSN2_HUMAN-TVSPGS(0.007)VS(0.992)PIHGQGQVVENLK-double	0.549209	0.32025	-0.000974414	NA	NA	NA	-3.11931	NA	0.61131	NA	0.700532	NA	-0.00814375	-0.000226305	NA	NA	0.0307391
269-sp|O15014|ZN609_HUMAN-RGS(0.99)QNS(0.008)S(0.001)EHRPPASSTSEDVK-single	NA	NA	-0.587662	0.250062	2.62892	2.04573	NA	2.30317	NA	-0.624553	NA	0.0993778	1.79159	1.00305	1.31691	1.40971	0.0326907
391-sp|O43318|M3K7_HUMAN-S(1)IQDLTVTGTEPGQVSSR-single	NA	2.03009	1.66337	1.74599	2.50189	2.52444	2.56217	2.63582	NA	2.03055	1.71874	NA	2.47634	2.71482	2.29388	2.34174	0.0330358
150-sp|O00505|IMA4_HUMAN-NVPQEES(1)LEDS(1)DVDADFK-single	2.23499	NA	2.20996	2.24653	1.95496	2.15297	1.9101	2.3043	NA	NA	NA	2.20199	NA	0.365985	NA	NA	0.0330358
1336-sp|P25054|APC_HUMAN-FQPHFGQQECVS(1)PYR-single	-1.32195	-1.26635	-1.4821	-1.6195	-2.43877	-3.23781	NA	-2.77865	-0.863412	-1.64314	-1.79308	-1.31046	-1.98009	-1.68133	-2.32584	-1.80616	0.0334587
1390-sp|P27708|PYR1_HUMAN-RLS(0.973)S(0.027)FVTK-single	-4.58123	-3.98267	NA	NA	-1.46488	-1.69426	-2.18173	-1.1045	NA	NA	NA	NA	-2.42094	-1.92099	-1.94515	-2.66666	0.0334587
1611-sp|P42566|EPS15_HUMAN-SINKLDS(1)PDPFK-single	-1.04774	-1.20327	-1.21314	-1.0315	0.0371281	-0.458436	-0.495636	0.619526	-1.39261	-1.61051	-2.02573	-1.09039	-1.17087	-1.96435	-1.26359	-1.75977	0.0334587
10970-sp|Q9Y6G9|DC1L1_HUMAN-KPVTVSPTTPT(0.001)S(0.998)PT(0.001)EGEAS-double	-1.18878	-1.53551	NA	-1.60024	NA	-0.107693	-0.0901615	-0.451193	-0.899194	NA	-0.772586	NA	-2.69015	NA	NA	NA	0.0334587
6795-sp|Q9UPQ0|LIMC1_HUMAN-S(1)PEPEATLTFPFLDK-single	2.45067	3.03288	2.40322	2.00284	0.413473	0.011618	0.386919	NA	1.94937	1.97201	2.04533	3.08415	1.94033	3.65308	2.752	2.36612	0.0342525
5482-sp|Q9BTC0|DIDO1_HUMAN-RNS(1)VERPAEPVAGAATPSLVEQQK-single	-0.0251499	0.462032	-0.275406	-0.162722	1.15752	1.62702	0.895417	1.38028	0.533887	-0.495528	-0.23068	-0.0934682	0.847554	0.493534	NA	0.908375	0.0357639
7632-sp|Q13501|SQSTM_HUMAN-SRLT(0.999)PVS(0.03)PES(0.336)S(0.06)S(0.336)T(0.238)EEK-single	-2.12345	-2.35849	-2.20801	-2.46779	NA	NA	-3.25118	-3.17599	NA	-2.30944	NA	-2.10155	-2.80553	NA	-2.74885	NA	0.0358251
3749-sp|Q6WKZ4|RFIP1_HUMAN-QGS(0.813)S(0.187)LNLFEDVQITEPEAEPESK-single	0.299306	0.428283	0.0118649	0.125128	-0.215939	-0.200595	-0.121425	NA	0.230068	-0.0931789	0.040622	0.281551	0.442746	0.851713	0.550598	1.00068	0.0370634
5262-sp|Q96RK0|CIC_HUMAN-FAELPEFRPEEVLPSPTLQS(0.001)LAT(0.103)S(0.896)PR-single	-0.525586	-0.149439	-0.248541	-0.313574	NA	-2.82186	NA	NA	NA	-0.916355	NA	NA	-1.14274	NA	-1.25162	-1.64135	0.0374028
6661-sp|Q9ULE0|WWC3_HUMAN-S(1)LDTPQSLASLSSR-single	NA	-2.76798	-3.42858	-3.2198	-1.76014	-2.13123	-2.30827	-1.58901	-3.32256	-3.24124	-3.82551	-2.56053	-1.79231	-1.88298	-2.17595	-2.22361	0.0374028
4532-sp|Q8TBA6|GOGA5_HUMAN-KKS(1)EPDDELLFDFLNSSQK-single	1.68575	1.5842	1.61404	1.6195	2.76519	2.59007	2.12513	2.97124	1.19985	1.68575	0.965825	2.05215	2.32249	2.29643	2.87157	2.53761	0.0374028
2881-sp|Q14934|NFAC4_HUMAN-RT(0.012)S(0.976)S(0.012)EQAVALPR-single	-1.77994	-1.03995	-1.68701	-1.59309	-0.225261	-0.471988	-0.762897	0.0722856	-1.39568	-1.78694	-2.00081	-1.30322	NA	-0.0142127	-0.831368	-0.62757	0.0374028
2198-sp|Q01484|ANK2_HUMAN-KT(0.027)S(0.973)LVIVESADNQPETCER-single	-2.61128	-2.09983	-2.67843	-2.52868	-1.40684	-1.9186	-1.79748	-1.30345	-3.10379	-2.92744	NA	-2.82322	-2.29313	-1.47499	NA	-1.83623	0.0374028
7075-sp|Q9Y4H2|IRS2_HUMAN-LS(1)PPAPPLLASAASSSSLLSASSPASSLGSGTPGTSSDSR-single	1.40003	1.1332	0.979778	1.11037	2.43562	2.55444	2.20939	3.31411	0.114121	0.652496	0.98075	1.46391	1.49237	2.50914	2.28905	1.51916	0.0374028
8311-sp|O00567|NOP56_HUMAN-KFS(1)KEEPVS(0.072)S(0.928)GPEEAVGK-double	NA	NA	NA	-3.22104	-0.635398	-0.598743	-1.15953	-0.987604	NA	NA	NA	NA	-2.20843	NA	-2.56869	-2.72981	0.0374028
1166-sp|P17026|ZNF22_HUMAN-S(1)LDDKPYK-single	NA	NA	-2.12173	NA	0.631025	0.575868	0.310649	0.56243	-2.17367	NA	NA	NA	NA	NA	NA	NA	0.0374028
4590-sp|Q8TEH3|DEN1A_HUMAN-RT(0.006)S(0.994)VPS(1)PEQPQPYR-single	NA	NA	NA	NA	-1.69596	-1.79646	-1.60628	-1.23157	NA	-3.57389	-4.00232	NA	NA	0.103987	NA	NA	0.0374322
8227-sp|Q15149|PLEC_HUMAN-GY(0.007)Y(0.99)S(0.003)PYSVSGSGSTAGSR-single	-2.86766	-2.91281	NA	-3.04448	NA	NA	NA	NA	NA	-3.04637	-2.94586	-3.01145	NA	-2.37464	-2.5777	-2.36822	0.0374322
5076-sp|Q96GS4|BORC6_HUMAN-S(1)LDGLSEACGGAGSSGSAESGAGGGR-single	-2.98815	-2.62701	-2.80965	-3.08786	-1.92781	-2.02743	-1.71556	NA	-2.82182	-3.28963	-2.73577	NA	-2.01032	-0.816688	-1.88132	-1.15962	0.0374573
3804-sp|Q765P7|MTSS2_HUMAN-RLS(0.998)LPNT(0.002)AWGSPSPEAAGYPGAGAEDEQQQLAANR-single	-0.548494	-0.101559	-0.249521	-0.75643	0.381006	0.497618	0.913261	1.24971	-0.817519	-0.304267	-1.04052	-0.683636	-0.322158	0.702153	0.508011	-0.00387143	0.0379881
3851-sp|Q7L804|RFIP2_HUMAN-TLS(1)FDTSK-single	-1.25747	NA	-1.7012	-1.59434	-1.13168	-1.20472	-1.33746	-0.898285	-1.36513	-1.56878	-1.63351	-1.24622	-0.822282	-0.278299	-0.716226	-0.76976	0.0381436
5827-sp|Q9H4G0|E41L1_HUMAN-GAPS(1)QDDESGGIEDSPDR-single	NA	NA	-2.21739	-2.20094	NA	-3.39647	NA	NA	-2.03827	-1.68479	-1.66826	NA	-1.13442	NA	-1.33207	-0.935868	0.0382698
9843-sp|Q8N3V7|SYNPO_HUMAN-PSLFVLS(1)PIKEPAK-double	-1.09128	-0.384725	-0.615403	-0.753229	-3.14053	NA	NA	NA	-1.33487	-0.400602	-0.183946	-0.604994	-1.23892	-1.49083	-1.50603	-1.17793	0.0382698
9844-sp|Q8N3V7|SYNPO_HUMAN-PS(0.001)LFVLS(0.999)PIKEPAKVS(1)PR-double	-1.09128	-0.384725	-0.615403	-0.753229	-3.14053	NA	NA	NA	-1.33487	-0.400602	-0.183946	-0.604994	-1.23892	-1.49083	-1.50603	-1.17793	0.0382698
3760-sp|Q6ZN18|AEBP2_HUMAN-RGS(1)LEMSSDGEPLSR-single	-0.691955	-0.4244	-0.929233	-0.597172	0.12399	-0.0528118	-0.0997886	-0.158094	-0.648061	-1.18972	-1.09798	-0.956017	-0.3504	0.377876	-0.196374	-0.428611	0.0382698
3909-sp|Q7Z434|MAVS_HUMAN-EKEPSYPMPVQETQAPES(0.999)PGENS(0.001)EQALQTLSPR-single	-1.97169	-2.15681	-1.96442	-2.37166	-1.60096	-0.860466	-1.30827	-0.78141	-1.97223	-1.99204	-2.07262	-2.17187	-2.2119	-1.68097	-2.48374	-2.25639	0.0382698
2458-sp|Q12888|TP53B_HUMAN-EQLS(0.006)AQELMES(0.989)GLQIQKS(0.004)PEPEVLSTQEDLFDQSNK-single	1.07316	NA	1.14485	0.983669	-1.34146	-1.53686	NA	-0.426934	1.32097	0.862801	1.24578	1.28252	1.12373	0.860651	NA	2.52737	0.0389143
6581-sp|Q9UJX2|CDC23_HUMAN-RVS(1)PLNLSSVTP-single	-1.55052	-0.728056	-0.978432	-1.31622	-2.83031	-2.66464	-3.09758	-2.35371	-1.4984	-0.689456	-1.84426	-1.33718	-1.14613	-0.620766	-0.7287	-1.90284	0.0389143
8598-sp|P08651|NFIC_HUMAN-TEMDKS(1)PFNSPSPQDSPR-double	-0.0366083	0.124272	-0.502825	-0.0206686	-2.01789	-1.77279	-1.80047	-2.16418	0.480098	0.0464999	0.637259	-0.521029	-0.495575	0.08128	-0.324111	-1.94648	0.0389143
4603-sp|Q8TEQ6|GEMI5_HUMAN-LES(1)IDGNEEESMK-single	-3.23562	-2.37374	-2.94729	-2.8707	-2.63654	NA	NA	-2.33143	-4.11439	-2.92619	-3.48079	NA	-1.73691	-1.75943	-1.67863	-1.56643	0.0389143
528-sp|O60502|OGA_HUMAN-ES(0.022)IAES(0.816)KS(0.119)PEMS(0.038)MQEDCIS(0.006)DIAPMQTDEQTNK-single	NA	-2.15522	NA	NA	-3.50315	-3.3944	NA	NA	NA	-3.11685	NA	NA	NA	-2.69823	-2.72764	-2.73079	0.0389143
3910-sp|Q7Z434|MAVS_HUMAN-GPVS(1)PSVSFQPLAR-single	-1.83673	-1.44798	-1.52955	-1.98418	-3.37561	-3.13907	-3.08722	-3.07263	-2.34505	-1.70799	-2.32185	-2.29982	-2.71586	-1.70327	-2.50162	-3.03348	0.0389143
3777-sp|Q6ZSR9|YJ005_HUMAN-LGGAVPFAPPEVS(1)PEQAK-single	-0.554776	0.366931	-0.80072	-0.643023	-1.99301	-1.64542	-2.80699	-2.12998	-1.04791	-0.837246	-1.69175	-1.27771	-1.35666	-1.52663	-1.64987	-1.94286	0.0389143
6796-sp|Q9UPQ0|LIMC1_HUMAN-S(0.997)VS(0.003)QDLIK-single	-0.539328	-0.0692549	NA	-0.383764	0.490829	0.51429	0.115638	1.04921	-0.502534	-0.504766	-0.81494	-0.376318	0.0395463	0.587412	0.749783	0.304491	0.0389143
497-sp|O60318|GANP_HUMAN-KPGDGEVS(1)PSTEDAPFQHSPLGK-single	-0.989253	-1.25271	-1.6651	-1.32339	0.00229707	-1.09099	-0.59085	-0.346405	-1.83763	-1.59417	-1.55702	-1.81354	-1.23338	-1.02896	-1.29066	-1.35816	0.0389143
7179-sp|Q9Y6G9|DC1L1_HUMAN-KPVTVSPTTPT(0.001)S(0.998)PT(0.001)EGEAS-single	1.99126	2.27096	1.67791	2.13736	2.8684	3.44172	2.62796	3.18848	1.90731	1.94333	NA	1.851	1.95792	NA	2.37717	2.35252	0.0389143
545-sp|O60716|CTND1_HUMAN-S(0.96)Y(0.019)EDMIGEEVPS(0.02)DQY(0.001)YWAPLAQHER-single	0.57058	0.69257	0.643167	NA	0.405512	0.332205	0.580449	0.805975	0.122778	NA	NA	0.153111	-0.344941	-0.105967	NA	-0.624326	0.0389143
3670-sp|Q6PKG0|LARP1_HUMAN-ES(1)PRPLQLPGAEGPAIS(1)DGEEGGGEPGAGGGAAGAAGAGR-single	-1.03509	-1.00447	-0.876144	-0.878249	-0.165151	-0.0603188	0.323569	0.362006	-1.97898	-0.829715	-1.14361	-0.631673	-1.24823	-1.04372	-0.897483	-0.951731	0.0389143
9073-sp|Q03060|CREM_HUMAN-APT(0.003)AALPQGVVMAAS(0.852)PGS(0.162)LHS(0.983)PQQLAEEAT(0.001)R-double	0.544074	0.513909	0.504694	0.395462	NA	1.94018	NA	NA	0.882549	NA	NA	NA	NA	NA	NA	NA	0.0391667
5360-sp|Q99081|HTF4_HUMAN-GGT(0.001)T(0.004)SWGTSGQPS(0.98)PS(0.014)YDSSR-single	NA	NA	-1.80503	NA	-2.69269	NA	-2.69347	NA	-2.05272	NA	NA	NA	NA	NA	-1.47459	NA	0.039707
870-sp|O95453|PARN_HUMAN-SQANGAGALSYVS(0.993)PNT(0.006)S(0.001)K-single	NA	-3.05978	-3.05576	-2.55658	-3.15324	-2.79164	NA	NA	-1.53964	NA	-1.43813	NA	-3.00453	-3.01371	-2.90336	NA	0.039707
1025-sp|P08670|VIME_HUMAN-TYS(1)LGSALR-single	0.378044	0.319363	-0.525188	-0.253958	1.05733	0.965106	0.876911	1.11702	0.0641577	-0.279739	-0.578271	-0.364355	1.3185	1.1827	0.279601	0.4973	0.0403014
9730-sp|Q86VQ1|GLCI1_HUMAN-GPS(0.997)PS(0.004)S(0.999)PTPPAAAAPAEQAPR-double	-0.66124	-0.81847	-0.695895	-0.62155	-1.52606	-1.83979	-1.73142	-2.07467	-0.410548	-0.504688	0.111067	-1.11615	-0.721488	-0.483821	-1.16018	-1.2819	0.0420357
119-sp|O00161|SNP23_HUMAN-MDNLS(0.984)S(0.016)EEIQQR-single	-2.54595	-2.37932	-2.57412	-2.51311	-2.54268	-2.45758	-2.95366	-2.8544	-1.94538	-2.39545	-1.97494	-1.98344	-2.86628	-2.69361	-2.64554	-2.64701	0.0420357
4723-sp|Q8WWM7|ATX2L_HUMAN-STS(0.048)T(0.01)PT(0.075)S(0.867)PGPR-single	NA	3.12414	2.98198	NA	NA	0.393365	NA	NA	4.2254	3.62826	3.9742	NA	NA	NA	3.5299	3.65681	0.0426277
7531-sp|P55265|DSRAD_HUMAN-TAESQT(1)PTPSATSFFSGK-single	NA	-1.90613	-2.03136	-1.91797	-0.943537	NA	-0.405572	-0.776886	-2.64207	-2.01207	-1.99285	NA	-1.70641	NA	-1.86724	NA	0.0449731
5817-sp|Q9H4A3|WNK1_HUMAN-SIS(1)NPPGSNLR-single	NA	NA	NA	-1.71776	NA	-0.71754	-0.170579	-0.292363	-1.59222	-1.3957	-1.55446	NA	-0.0500425	0.800859	-0.1458	0.16106	0.0453375
4584-sp|Q8TDY8|IGDC4_HUMAN-SPCPLGAS(1)PGLPR-single	-0.933068	-1.05026	-1.19462	-1.11581	-2.11976	-2.20067	-2.69816	-1.61732	-2.13571	NA	-1.99938	-1.90428	-2.62682	-2.25419	-1.87208	-2.85027	0.0453375
6675-sp|Q9ULJ3|ZBT21_HUMAN-EGAS(1)PVTEVR-single	NA	NA	-1.4626	NA	NA	NA	NA	-3.40025	-2.13409	-2.17728	NA	NA	-1.78934	NA	-1.7658	NA	0.045683
3551-sp|Q6DN90|IQEC1_HUMAN-MQFS(1)FEGPEK-single	-2.39937	-2.22494	-2.50576	-2.42623	-2.48548	-2.58428	-2.9129	-2.59861	-1.99232	-1.96184	-2.66175	-2.25142	-1.73855	-1.41912	-1.7701	-2.00104	0.0475242
3186-sp|Q4KMP7|TB10B_HUMAN-AAGGAPS(1)PPPPVR-single	0.557776	0.792615	0.310343	0.163562	-0.4293	-0.163192	-0.616162	-0.0804108	0.554332	0.637685	0.712178	0.725274	-0.0877565	0.652056	-0.0268195	0.157373	0.0475242
779-sp|O94875|SRBS2_HUMAN-S(1)EPAVGPPR-single	2.50919	2.65968	2.59388	2.75649	3.80409	3.57818	3.67755	3.48322	2.36429	2.68018	2.16675	3.21288	2.98681	3.83232	3.52833	3.12961	0.0475242
6264-sp|Q9NYF8|BCLF1_HUMAN-SSATS(0.001)GDIWPGLS(0.984)AYDNS(0.014)PR-single	-3.97866	NA	-2.32328	-2.76034	2.64007	NA	2.39608	2.67549	NA	2.0011	NA	NA	NA	NA	NA	NA	0.0475242
