# Supplementary material for: Calcineurin regulates aldosterone production via dephosphorylation of NFATC4
Source: JCI Insight. 2023 Jul 24;8(14):e157027. doi: 10.1172/jci.insight.157027 (PMC10443813; doi:10.1172/jci.insight.157027)
Supplement: Supporting data values [file jciinsight-8-157027-s142.xlsx]

## Sheet: Figure 1A
	Vehicle			K							Tac 0.1 nM + K					Tac 1 nM + K				Tac 10 nM + K					CysA 0.5 nM + K				CysA 50 nM + K				CysA 5 nM + K
	0.941152	1.06253	1.01017	5.10708	6.41967	14.0988	3.5247	7.58159	14.0988	3.5247	0.649544	0.68658	4.55516	6.53189	3.46415	0.684205	0.599778	6.85663	6.24413	0.514948	0.896577	4.60276	0.890384	1.37793	0.761808	4.96743	4.96743	5.16046	0.383554	0.618781	3.32303	0.421177	0.633976	0.35663	4.04882	3.69993

## Sheet: Figure1B
	5mM K+	1.81085	3.82378	1.97931	1.48968	1.80667	2.61172
	Tac + 5mM K+	0.730353	0.873573	1.06191	0.838956	0.528509	1.11342

## Sheet: Figure 1C
		5 mM K	Tac + 5 mM K
	Patien 1	3.90864	2.38392
	Patien 2	3.12387	0.267943
	Patien 3	63.7049	6.37901
	Patien 4	3.16382	0.857574

## Sheet: Figure 2B
	Control	10.113	45.6429	29.9848	24.7548	3.19283	49.6647	21.219	33.6676	17.4402	29.2302	27.2013	19.5389
	ZG-CnB1-cKO	17.6223	5.54849	7.06496	9.19923	12.0212	6.91188	5.83769	9.81699	11.298	23.9488	27.8868	8.3506

## Sheet: Figure 2C
	Control	42.1649	63.9653	49.1433	50.7566	84.4297	10.4877	26.3298	110.475	40.9999	71.4291
	ZG-CnB1-cKO	13.8654	29.6602	30.914	8.83084	10.5931	33.7551	11.4613	55.381	45.1542	57.4271

## Sheet: Figure 2D
	Control	128.299	90.7807	257.556	69.3602	39.8604	38.2788	25.2785	207.031	125.159	388.729
	ZG-CnB1-cKO	53.276	43.4071	91.3751	62.3606	19.6674	13.2818	11.3389	79.5041	79.7091	89.1667

## Sheet: Figure 2E
	Control	0.735622	0.93321	1.23748	1.03618	1.60668	0.450835
	ZG-CnB1-cKO	0.239332	0.398887	0.191095	0.33859	0.00092764	0.267161	0.00278293

## Sheet: Figure 3B
	Control	ZG-CnB1-iKO
	0.0517726	4.6256e-05
	7.82862e-08	1.38476e-05
	0.0253243	8.82483e-06
	0.0392817	5.89668e-06

## Sheet: Figure3D
	Control	0.966386	1.31216	1.17068	0.715397	0.845304	1.17977	0.810303
	ZG-CnB1-iKO	0.62683	0.271031	0.0945674	0.156795	0.273895	0.00016753

## Sheet: Figure 4G
	Vehicle			K+			Tac			Tac + K+
	0.989271	1.09395	0.916779	0.305193	0.29326	0.209612	1.26053	1.18397	1.21117	0.986473	1.09834	0.797804

[truncated: 27 more sheets: Figure 5B, Figure 5C, Figure 5D, Figure 5F, Figure 5G, SF1A, SF1B, SF1C, SF2_A, SF2_B, SF2_C, SF3, SF4_A, SF4_B, SF4_C, SF4_D, SF5_A, SF5_B, FS6_B, SF8_C …]
